# Supplementary material for: Dipentyl 2,6-di­amino­benzo[1,2-b:4,5-b′]di­furan-3,7-di­carboxyl­ate
Source: Acta Crystallogr Sect E Struct Rep Online. 2013 Sep 12;69(Pt 10):o1526–7. doi: 10.1107/S160053681302480X (PMC3790396; doi:10.1107/S160053681302480X)
Supplement: Supplementary file 1 [file e-69-o1526-sup1.cif]

##############################################################################
#                                                                            #
# This CIF contains the data in a paper accepted for publication in          #
# Acta Crystallographica Section E. It conforms to the requirements of       #
# Notes for Authors for Acta Crystallographica Section E, and has been       #
# peer reviewed under the auspices of the IUCr Commission on Journals.       #
#                                                                            #
# Full details of the Crystallographic Information File format               #
# are given in the paper "The Crystallographic Information File (CIF):       #
# a New Standard Archive File for Crystallography" by S. R. Hall, F. H.      #
# Allen and I. D. Brown [Acta Cryst. (1991), A47, 655-685].                  #
#                                                                            #
# The current version of the core CIF dictionary is obtainable from          #
# ftp://ftp.iucr.org/pub/cif_core.dic.                                       #
#                                                                            #
# Software is freely available for graphical display of the structure(s)     #
# in this CIF. For information consult the CIF software page                 #
# http://www.iucr.org/resources/cif/software.                                #
#                                                                            #
# This file may be used for bona fide research purposes within the           #
# scientific community so long as proper attribution is given to the journal # 
# article from which it was obtained.                                        #
#                                                                            #
##############################################################################
data_global
_audit_creation_method     SHELXL-97
_journal_date_recd_electronic     2013-07-27
_journal_date_accepted     2013-09-05
_journal_name_full     'Acta Crystallographica, Section E'
_journal_year     2013
_journal_volume     69
_journal_issue     10
_journal_page_first     o1526
_journal_page_last     o1527
_journal_paper_category     QO
_journal_paper_doi     10.1107/S160053681302480X
_journal_coeditor_code     DS2234
loop_
    _publ_contact_author_name
    _publ_contact_author_address
    _publ_contact_author_email
    'Giuseppina Roviello'
;
Dipartimento di Ingegneria, Universit\`a di Napoli 'Parthenope',
Centro Direzionale di Napoli, Isola C4
80143 Napoli, Italy
;
 'giuseppina.roviello@uniparthenope.it'
    'Angela Tuzi'
;
Dipartimento di Scienze Chimiche, Universit\`a di
Napoli 'Federico II', Complesso di Monte S. Angelo, Via
Cinthia, 80126 Napoli, Italy
;
 'angela.tuzi@unina.it'
_publ_section_title
;
Dipentyl 2,6-diaminobenzo[1,2-<i>b</i>:4,5-<i>b</i>']difuran-3,7-dicarboxylate
;
loop_
    _publ_author_name
    _publ_author_address
    'Giuseppina Roviello'
;
Dipartimento di Ingegneria, Universit\`a di Napoli 'Parthenope',
Centro Direzionale di Napoli, Isola C4
80143 Napoli, Italy
;
    'Fabio Borbone'
;
Dipartimento di Scienze Chimiche,
Universit\`a degli Studi di Napoli 'Federico II',
Complesso di Monte S. Angelo,
Via Cinthia, 80126 Napoli, Italy
;
    'Antonio Carella'
;
Dipartimento di Scienze Chimiche,
Universit\`a degli Studi di Napoli 'Federico II',
Complesso di Monte S. Angelo,
Via Cinthia, 80126 Napoli, Italy
;
    'Giovanni N. Roviello'
;
Istituto di Biostrutture e Bioimmagini, CNR,
Via Mezzocannone 16, 80134 Naples, Italy
;
    'Angela Tuzi'
;
Dipartimento di Scienze Chimiche,
Universit\`a degli Studi di Napoli 'Federico II',
Complesso di Monte S. Angelo,
Via Cinthia, 80126 Napoli, Italy
;
data_I
_audit_creation_method     SHELXL-97
_chemical_name_systematic
;
Dipentyl 2,6-diaminobenzo[1,2-<i>b</i>:4,5-<i>b</i>']difuran-3,7-dicarboxylate
;
_chemical_formula_moiety     'C22 H28 N2 O6'
_chemical_formula_sum     'C22 H28 N2 O6'
_chemical_formula_iupac     'C22 H28 N2 O6'
_chemical_formula_weight     416.46
_symmetry_cell_setting     monoclinic
_symmetry_space_group_name_H-M     'P 21/c'
_symmetry_space_group_name_Hall     '-P 2ybc'
loop_
    _symmetry_equiv_pos_as_xyz
    'x, y, z'
    '-x, y+1/2, -z+1/2'
    '-x, -y, -z'
    'x, -y-1/2, z-1/2'
_cell_length_a     8.2670(10)
_cell_length_b     7.9940(10)
_cell_length_c     17.582(3)
_cell_angle_alpha     90.00
_cell_angle_beta     98.98(2)
_cell_angle_gamma     90.00
_cell_volume     1147.7(3)
_cell_formula_units_Z     2
_cell_measurement_reflns_used     75
_cell_measurement_theta_min     3.106
_cell_measurement_theta_max     16.939
_cell_measurement_temperature     173(2)
_exptl_crystal_description     block
_exptl_crystal_colour     grey
_exptl_crystal_size_max     0.50
_exptl_crystal_size_mid     0.04
_exptl_crystal_size_min     0.01
_exptl_crystal_density_diffrn     1.205
_exptl_crystal_density_meas     ?
_exptl_crystal_density_method     'not measured'
_exptl_crystal_F_000     444
_exptl_absorpt_coefficient_mu     0.088
_exptl_absorpt_correction_type     multi-scan
_exptl_absorpt_process_details
;
(SADABS; Bruker, 2001)
;
_exptl_absorpt_correction_T_min     0.9573
_exptl_absorpt_correction_T_max     0.9991
_exptl_special_details
;
;
_diffrn_ambient_temperature     173(2)
_diffrn_radiation_type     MoK\a
_diffrn_radiation_wavelength     0.71073
_diffrn_radiation_source     'normal-focus sealed tube'
_diffrn_radiation_monochromator     graphite
_diffrn_measurement_device_type     'Bruker--Nonius KappaCCD'
_diffrn_measurement_device     'four-circle diffractometer'
_diffrn_measurement_method
;
CCD rotation images, thick slices
;
_diffrn_detector_area_resol_mean     9
_diffrn_reflns_number     11093
_diffrn_reflns_av_R_equivalents     0.0955
_diffrn_reflns_av_sigmaI/netI     0.1314
_diffrn_reflns_theta_min     3.15
_diffrn_reflns_theta_max     27.52
_diffrn_reflns_theta_full     27.52
_diffrn_measured_fraction_theta_max     0.995
_diffrn_measured_fraction_theta_full     0.995
_diffrn_reflns_limit_h_min     -10
_diffrn_reflns_limit_h_max     10
_diffrn_reflns_limit_k_min     -10
_diffrn_reflns_limit_k_max     9
_diffrn_reflns_limit_l_min     -22
_diffrn_reflns_limit_l_max     22
_refine_special_details
;
Refinement of <i>F</i>^2^ against ALL reflections. The weighted <i>R</i>-factor
<i>wR</i> and goodness of fit <i>S</i> are based on <i>F</i>^2^, conventional
<i>R</i>-factors <i>R</i> are based on <i>F</i>, with <i>F</i> set to zero for
negative <i>F</i>^2^. The threshold expression of <i>F</i>^2^ >
\s(<i>F</i>^2^) is used only for calculating <i>R</i>-factors(gt) <i>etc</i>.
and is not relevant to the choice of reflections for refinement.
<i>R</i>-factors based on <i>F</i>^2^ are statistically about twice as large
as those based on <i>F</i>, and <i>R</i>- factors based on ALL data will be
even larger.
;
_reflns_number_total     2626
_reflns_number_gt     1258
_reflns_threshold_expression     I>2sigma(I)
_refine_ls_structure_factor_coef     Fsqd
_refine_ls_matrix_type     full
_refine_ls_R_factor_all     0.1598
_refine_ls_R_factor_gt     0.0548
_refine_ls_wR_factor_gt     0.1065
_refine_ls_wR_factor_ref     0.1343
_refine_ls_goodness_of_fit_ref     0.931
_refine_ls_restrained_S_all     0.931
_refine_ls_number_reflns     2626
_refine_ls_number_parameters     142
_refine_ls_number_restraints     0
_refine_ls_hydrogen_treatment     mixed
_refine_ls_weighting_scheme     calc
_refine_ls_weighting_details
         'calc w=1/[\s^2^(Fo^2^)+(0.0610P)^2^+0.0000P] where P=(Fo^2^+2Fc^2^)/3'
_atom_sites_solution_hydrogens     geom
_atom_sites_solution_primary     direct
_atom_sites_solution_secondary     difmap
_refine_ls_shift/su_max     0.000
_refine_ls_shift/su_mean     0.000
_refine_diff_density_max     0.192
_refine_diff_density_min     -0.204
_refine_ls_extinction_method     none
_refine_ls_extinction_coef     ?
loop_
    _atom_type_symbol
    _atom_type_description
    _atom_type_scat_dispersion_real
    _atom_type_scat_dispersion_imag
    _atom_type_scat_source
    'C' 'C' 0.0033 0.0016
                         'International Tables Vol C Tables 4.2.6.8 and 6.1.1.4'
    'H' 'H' 0.0000 0.0000
                         'International Tables Vol C Tables 4.2.6.8 and 6.1.1.4'
    'N' 'N' 0.0061 0.0033
                         'International Tables Vol C Tables 4.2.6.8 and 6.1.1.4'
    'O' 'O' 0.0106 0.0060
                         'International Tables Vol C Tables 4.2.6.8 and 6.1.1.4'
_computing_data_collection     '<i>COLLECT</i> (Nonius, 1999)'
_computing_cell_refinement     'DIRAX/LSQ (Duisenberg <i>et al.</i>, 2000)'
_computing_data_reduction
;
EvalCCD (Duisenberg <i>et al.</i>,  2003)
;
_computing_structure_solution     'SIR97 (Altomare <i>et al.</i>, 1999)'
_computing_structure_refinement     'SHELXL97 (Sheldrick, 2008)'
_computing_molecular_graphics
;
ORTEP-3 for Windows (Farrugia, 2012) and
<i>Mercury</i> (Macrae <i>et al.</i>, 2006)
;
_computing_publication_material
;
WinGX (Farrugia, 2012)
;
loop_
    _atom_site_type_symbol
    _atom_site_label
    _atom_site_fract_x
    _atom_site_fract_y
    _atom_site_fract_z
    _atom_site_U_iso_or_equiv
    _atom_site_adp_type
    _atom_site_calc_flag
    _atom_site_refinement_flags
    _atom_site_occupancy
    _atom_site_symmetry_multiplicity
    _atom_site_disorder_assembly
    _atom_site_disorder_group
    C C1 0.5923(2) 0.1341(3) 0.04464(11) 0.0257(5) Uani d . 1 1 . .
    H H1 0.6556 0.2314 0.0731 0.026 Uiso d R 1 1 . .
    C C2 0.5354(2) -0.0094(3) 0.07682(11) 0.0246(5) Uani d . 1 1 . .
    C C3 0.4461(2) -0.1426(3) 0.03695(11) 0.0255(5) Uani d . 1 1 . .
    C C4 0.4171(2) -0.2648(3) 0.09645(11) 0.0254(5) Uani d . 1 1 . .
    C C5 0.4884(3) -0.1957(3) 0.16650(12) 0.0282(5) Uani d . 1 1 . .
    C C6 0.3356(2) -0.4269(3) 0.09113(12) 0.0288(6) Uani d . 1 1 . .
    C C7 0.1878(3) -0.6355(3) 0.00858(11) 0.0326(6) Uani d . 1 1 . .
    H H7A 0.0935 -0.6356 0.0370 0.033 Uiso calc R 1 1 . .
    H H7B 0.2644 -0.7250 0.0301 0.033 Uiso calc R 1 1 . .
    C C8 0.1290(3) -0.6679(3) -0.07634(12) 0.0340(6) Uani d . 1 1 . .
    H H8A 0.2242 -0.6700 -0.1043 0.034 Uiso calc R 1 1 . .
    H H8B 0.0556 -0.5760 -0.0979 0.034 Uiso calc R 1 1 . .
    C C9 0.0363(3) -0.8366(3) -0.08811(12) 0.0382(6) Uani d . 1 1 . .
    H H9A 0.1101 -0.9271 -0.0654 0.038 Uiso calc R 1 1 . .
    H H9B -0.0583 -0.8331 -0.0598 0.038 Uiso calc R 1 1 . .
    C C10 -0.0261(3) -0.8793(3) -0.17302(13) 0.0472(7) Uani d . 1 1 . .
    H H10A 0.0678 -0.8822 -0.2017 0.047 Uiso calc R 1 1 . .
    H H10B -0.1019 -0.7904 -0.1958 0.047 Uiso calc R 1 1 . .
    C C11 -0.1155(4) -1.0494(3) -0.18205(16) 0.0632(8) Uani d . 1 1 . .
    H H11A -0.1539 -1.0711 -0.2367 0.063 Uiso calc R 1 1 . .
    H H11B -0.2094 -1.0467 -0.1542 0.063 Uiso calc R 1 1 . .
    H H11C -0.0400 -1.1383 -0.1609 0.063 Uiso calc R 1 1 . .
    N N1 0.4973(3) -0.2479(3) 0.23935(11) 0.0383(6) Uani d . 1 1 . .
    H H1A 0.550(3) -0.192(3) 0.2748(12) 0.038 Uiso d . 1 1 . .
    H H1B 0.454(3) -0.340(3) 0.2485(12) 0.038 Uiso d . 1 1 . .
    O O1 0.56177(16) -0.04310(18) 0.15705(7) 0.0292(4) Uani d . 1 1 . .
    O O2 0.32315(19) -0.51874(18) 0.14725(8) 0.0377(4) Uani d . 1 1 . .
    O O3 0.27143(17) -0.47150(17) 0.01739(8) 0.0324(4) Uani d . 1 1 . .
loop_
    _atom_site_aniso_label
    _atom_site_aniso_U_11
    _atom_site_aniso_U_22
    _atom_site_aniso_U_33
    _atom_site_aniso_U_12
    _atom_site_aniso_U_13
    _atom_site_aniso_U_23
    C1 0.0243(13) 0.0246(14) 0.0275(12) 0.0019(10) 0.0017(10) -0.0028(10)
    C2 0.0267(12) 0.0283(14) 0.0184(11) 0.0051(11) 0.0018(9) 0.0001(10)
    C3 0.0225(12) 0.0268(14) 0.0271(12) 0.0040(10) 0.0039(10) -0.0032(10)
    C4 0.0263(12) 0.0216(13) 0.0271(12) 0.0021(10) 0.0009(10) -0.0009(10)
    C5 0.0289(13) 0.0252(15) 0.0303(13) 0.0008(11) 0.0039(10) 0.0012(11)
    C6 0.0260(13) 0.0305(15) 0.0286(13) 0.0076(11) -0.0001(10) -0.0006(11)
    C7 0.0304(13) 0.0269(14) 0.0400(14) -0.0019(11) 0.0041(11) -0.0014(11)
    C8 0.0282(13) 0.0345(16) 0.0385(13) 0.0024(11) 0.0029(11) -0.0043(11)
    C9 0.0292(13) 0.0355(16) 0.0487(15) 0.0032(11) 0.0025(12) -0.0065(12)
    C10 0.0432(16) 0.0499(18) 0.0483(15) -0.0056(14) 0.0068(13) -0.0135(13)
    C11 0.0620(19) 0.054(2) 0.073(2) -0.0181(16) 0.0085(16) -0.0242(15)
    N1 0.0530(14) 0.0320(14) 0.0268(12) -0.0109(11) -0.0033(10) 0.0022(10)
    O1 0.0350(9) 0.0296(10) 0.0224(8) -0.0013(7) 0.0025(7) 0.0006(7)
    O2 0.0489(10) 0.0313(10) 0.0307(9) -0.0033(8) -0.0003(7) 0.0075(7)
    O3 0.0373(9) 0.0293(10) 0.0289(9) -0.0043(7) 0.0001(7) -0.0010(7)
_geom_special_details
;
All e.s.d.'s (except the e.s.d. in the dihedral angle between two l.s. planes)
are estimated using the full covariance matrix. The cell e.s.d.'s are taken
into account individually in the estimation of e.s.d.'s in distances, angles
and torsion angles; correlations between e.s.d.'s in cell parameters are only
used when they are defined by crystal symmetry. An approximate (isotropic)
treatment of cell e.s.d.'s is used for estimating e.s.d.'s involving l.s.
planes.
;
loop_
    _geom_bond_atom_site_label_1
    _geom_bond_atom_site_label_2
    _geom_bond_site_symmetry_2
    _geom_bond_distance
    _geom_bond_publ_flag
    C1 C2 . 1.393(3) ?
    C1 C3 3_655 1.422(3) ?
    C1 H1 . 1.0231 ?
    C2 C3 . 1.418(3) ?
    C2 O1 . 1.419(2) ?
    C3 C1 3_655 1.422(3) ?
    C3 C4 . 1.477(3) ?
    C4 C5 . 1.394(3) ?
    C4 C6 . 1.457(3) ?
    C5 N1 . 1.338(3) ?
    C5 O1 . 1.384(2) ?
    C6 O2 . 1.247(2) ?
    C6 O3 . 1.369(2) ?
    C7 O3 . 1.479(2) ?
    C7 C8 . 1.518(3) ?
    C7 H7A . 0.9900 ?
    C7 H7B . 0.9900 ?
    C8 C9 . 1.549(3) ?
    C8 H8A . 0.9900 ?
    C8 H8B . 0.9900 ?
    C9 C10 . 1.540(3) ?
    C9 H9A . 0.9900 ?
    C9 H9B . 0.9900 ?
    C10 C11 . 1.543(3) ?
    C10 H10A . 0.9900 ?
    C10 H10B . 0.9900 ?
    C11 H11A . 0.9800 ?
    C11 H11B . 0.9800 ?
    C11 H11C . 0.9800 ?
    N1 H1A . 0.83(2) ?
    N1 H1B . 0.84(2) ?
loop_
    _geom_angle_atom_site_label_1
    _geom_angle_atom_site_label_2
    _geom_angle_atom_site_label_3
    _geom_angle_site_symmetry_1
    _geom_angle_site_symmetry_3
    _geom_angle
    _geom_angle_publ_flag
    C2 C1 C3 . 3_655 114.40(18) ?
    C2 C1 H1 . . 127.3 ?
    C3 C1 H1 3_655 . 118.3 ?
    C1 C2 C3 . . 126.93(18) ?
    C1 C2 O1 . . 123.44(18) ?
    C3 C2 O1 . . 109.63(17) ?
    C2 C3 C1 . 3_655 118.67(18) ?
    C2 C3 C4 . . 106.02(17) ?
    C1 C3 C4 3_655 . 135.31(19) ?
    C5 C4 C6 . . 122.45(19) ?
    C5 C4 C3 . . 105.72(18) ?
    C6 C4 C3 . . 131.82(18) ?
    N1 C5 O1 . . 115.50(19) ?
    N1 C5 C4 . . 132.4(2) ?
    O1 C5 C4 . . 112.08(18) ?
    O2 C6 O3 . . 121.9(2) ?
    O2 C6 C4 . . 124.58(19) ?
    O3 C6 C4 . . 113.54(18) ?
    O3 C7 C8 . . 109.05(16) ?
    O3 C7 H7A . . 109.9 ?
    C8 C7 H7A . . 109.9 ?
    O3 C7 H7B . . 109.9 ?
    C8 C7 H7B . . 109.9 ?
    H7A C7 H7B . . 108.3 ?
    C7 C8 C9 . . 110.81(18) ?
    C7 C8 H8A . . 109.5 ?
    C9 C8 H8A . . 109.5 ?
    C7 C8 H8B . . 109.5 ?
    C9 C8 H8B . . 109.5 ?
    H8A C8 H8B . . 108.1 ?
    C10 C9 C8 . . 114.01(19) ?
    C10 C9 H9A . . 108.8 ?
    C8 C9 H9A . . 108.8 ?
    C10 C9 H9B . . 108.8 ?
    C8 C9 H9B . . 108.8 ?
    H9A C9 H9B . . 107.6 ?
    C9 C10 C11 . . 112.2(2) ?
    C9 C10 H10A . . 109.2 ?
    C11 C10 H10A . . 109.2 ?
    C9 C10 H10B . . 109.2 ?
    C11 C10 H10B . . 109.2 ?
    H10A C10 H10B . . 107.9 ?
    C10 C11 H11A . . 109.5 ?
    C10 C11 H11B . . 109.5 ?
    H11A C11 H11B . . 109.5 ?
    C10 C11 H11C . . 109.5 ?
    H11A C11 H11C . . 109.5 ?
    H11B C11 H11C . . 109.5 ?
    C5 N1 H1A . . 119.4(15) ?
    C5 N1 H1B . . 119.5(15) ?
    H1A N1 H1B . . 121(2) ?
    C5 O1 C2 . . 106.54(16) ?
    C6 O3 C7 . . 115.84(15) ?
loop_
    _geom_torsion_atom_site_label_1
    _geom_torsion_atom_site_label_2
    _geom_torsion_atom_site_label_3
    _geom_torsion_atom_site_label_4
    _geom_torsion_site_symmetry_1
    _geom_torsion_site_symmetry_2
    _geom_torsion_site_symmetry_3
    _geom_torsion_site_symmetry_4
    _geom_torsion
    _geom_torsion_publ_flag
    C3 C1 C2 C3 3_655 . . . 0.1(3) ?
    C3 C1 C2 O1 3_655 . . . 179.41(17) ?
    C1 C2 C3 C1 . . . 3_655 -0.1(3) ?
    O1 C2 C3 C1 . . . 3_655 -179.49(16) ?
    C1 C2 C3 C4 . . . . 179.22(19) ?
    O1 C2 C3 C4 . . . . -0.2(2) ?
    C2 C3 C4 C5 . . . . 0.7(2) ?
    C1 C3 C4 C5 3_655 . . . 179.8(2) ?
    C2 C3 C4 C6 . . . . -178.7(2) ?
    C1 C3 C4 C6 3_655 . . . 0.4(4) ?
    C6 C4 C5 N1 . . . . -2.1(4) ?
    C3 C4 C5 N1 . . . . 178.4(2) ?
    C6 C4 C5 O1 . . . . 178.55(17) ?
    C3 C4 C5 O1 . . . . -0.9(2) ?
    C5 C4 C6 O2 . . . . -0.8(3) ?
    C3 C4 C6 O2 . . . . 178.5(2) ?
    C5 C4 C6 O3 . . . . 179.06(18) ?
    C3 C4 C6 O3 . . . . -1.6(3) ?
    O3 C7 C8 C9 . . . . -178.43(16) ?
    C7 C8 C9 C10 . . . . -179.49(19) ?
    C8 C9 C10 C11 . . . . 179.2(2) ?
    N1 C5 O1 C2 . . . . -178.64(17) ?
    C4 C5 O1 C2 . . . . 0.8(2) ?
    C1 C2 O1 C5 . . . . -179.79(18) ?
    C3 C2 O1 C5 . . . . -0.3(2) ?
    O2 C6 O3 C7 . . . . -0.4(3) ?
    C4 C6 O3 C7 . . . . 179.72(16) ?
    C8 C7 O3 C6 . . . . -178.24(17) ?
loop_
    _geom_hbond_atom_site_label_D
    _geom_hbond_atom_site_label_H
    _geom_hbond_atom_site_label_A
    _geom_hbond_site_symmetry_A
    _geom_hbond_distance_DH
    _geom_hbond_distance_HA
    _geom_hbond_distance_DA
    _geom_hbond_angle_DHA
    N1 H1A O2 2_655 0.83(2) 2.11(2) 2.935(3) 171(2)
    N1 H1B O1 2_645 0.84(2) 2.34(2) 3.066(2) 144(2)
    N1 H1B O2 . 0.84(2) 2.41(2) 2.942(3) 122.2(18)
_iucr_refine_instructions_details
;
TITL Compound X
CELL  0.71073   8.2670   7.9940  17.5820   90.000   98.980   90.000
ZERR     2.00   0.0010   0.0010   0.0030    0.000    0.020    0.000
LATT   1
SYMM  - X, 1/2 + Y, 1/2 - Z
SFAC  C    H    N    O
DISP C    0.00330   0.00160
DISP H    0.00000   0.00000
DISP N    0.00610   0.00330
DISP O    0.01060   0.00600
UNIT  44   56   4    12
MERG   2
EQIV $1 -X+1, Y+1/2, -Z+1/2
EQIV $2 -X+1, Y-1/2, -Z+1/2
HTAB N1 O2_$1
HTAB N1 O1_$2
HTAB N1 O2
MPLA C1 C2 C3 C4 C5 C6 C7 C8 C9 C10 C11 N1 O1 O2 O3
MPLA C1 C2 C3 C4 C5 O1
MPLA N1 H1A H1B
FMAP   2
PLAN   20
SIZE     0.01   0.04   0.50
ACTA
BOND
BOND   $H
CONF
LIST   4
L.S.   8
TEMP  -100.00
WGHT    0.056800
FVAR       0.59741
C1    1    0.592260    0.134101    0.044640    11.00000    0.02433    0.02461 =
         0.02749   -0.00281    0.00169    0.00188
AFIX   3
H1    2    0.655558    0.231353    0.073095    11.00000   -1.00000
AFIX   0
C2    1    0.535389   -0.009353    0.076815    11.00000    0.02672    0.02825 =
         0.01836    0.00006    0.00184    0.00512
C3    1    0.446118   -0.142648    0.036952    11.00000    0.02248    0.02682 =
         0.02708   -0.00323    0.00390    0.00401
C4    1    0.417140   -0.264765    0.096447    11.00000    0.02633    0.02156 =
         0.02710   -0.00092    0.00088    0.00212
C5    1    0.488396   -0.195669    0.166500    11.00000    0.02888    0.02515 =
         0.03026    0.00119    0.00389    0.00081
C6    1    0.335594   -0.426868    0.091134    11.00000    0.02597    0.03048 =
         0.02860   -0.00063   -0.00006    0.00758
C7    1    0.187821   -0.635525    0.008580    11.00000    0.03041    0.02691 =
         0.04000   -0.00138    0.00408   -0.00190
AFIX  23
H7A   2    0.093459   -0.635606    0.037009    11.00000   -1.00000
H7B   2    0.264372   -0.724979    0.030083    11.00000   -1.00000
AFIX   0
C8    1    0.129048   -0.667858   -0.076339    11.00000    0.02822    0.03449 =
         0.03850   -0.00427    0.00294    0.00236
AFIX  23
H8A   2    0.224168   -0.670015   -0.104257    11.00000   -1.00000
H8B   2    0.055606   -0.575978   -0.097915    11.00000   -1.00000
AFIX   0
C9    1    0.036289   -0.836566   -0.088113    11.00000    0.02916    0.03553 =
         0.04868   -0.00650    0.00255    0.00318
AFIX  23
H9A   2    0.110108   -0.927114   -0.065368    11.00000   -1.00000
H9B   2   -0.058271   -0.833064   -0.059849    11.00000   -1.00000
AFIX   0
C10   1   -0.026143   -0.879335   -0.173019    11.00000    0.04321    0.04994 =
         0.04830   -0.01348    0.00677   -0.00557
AFIX  23
H10A  2    0.067769   -0.882178   -0.201715    11.00000   -1.00000
H10B  2   -0.101911   -0.790404   -0.195823    11.00000   -1.00000
AFIX   0
C11   1   -0.115519   -1.049369   -0.182047    11.00000    0.06197    0.05381 =
         0.07323   -0.02420    0.00849   -0.01814
AFIX  33
H11A  2   -0.153908   -1.071072   -0.236745    11.00000   -1.00000
H11B  2   -0.209381   -1.046726   -0.154222    11.00000   -1.00000
H11C  2   -0.040019   -1.138273   -0.160906    11.00000   -1.00000
AFIX   0
N1    3    0.497287   -0.247939    0.239352    11.00000    0.05297    0.03201 =
         0.02677    0.00219   -0.00326   -0.01095
H1A   2    0.550465   -0.192026    0.274764    11.00000   -1.00000
H1B   2    0.454310   -0.339778    0.248438    11.00000   -1.00000
O1    4    0.561769   -0.043097    0.157051    11.00000    0.03497    0.02957 =
         0.02236    0.00056    0.00246   -0.00130
O2    4    0.323150   -0.518734    0.147252    11.00000    0.04893    0.03129 =
         0.03065    0.00745   -0.00028   -0.00331
O3    4    0.271432   -0.471504    0.017390    11.00000    0.03731    0.02928 =
         0.02894   -0.00101    0.00010   -0.00428
HKLF 4
REM  Compound X
REM R1 =  0.0548 for   1258 Fo > 4sig(Fo)  and  0.1599 for all   2626 data
REM    142 parameters refined using      0 restraints
END
WGHT      0.0567      0.0000
REM Highest difference peak  0.192,  deepest hole -0.205,  1-sigma level  0.047
Q1    1   0.6128  0.0177  0.0708  11.00000  0.05    0.19
Q2    1   0.4081 -0.3487  0.0902  11.00000  0.05    0.19
Q3    1   0.4090 -0.2244  0.0613  11.00000  0.05    0.19
Q4    1   0.1246 -0.9794 -0.1272  11.00000  0.05    0.18
Q5    1  -0.1615 -0.6925 -0.2821  11.00000  0.05    0.18
Q6    1   0.4293 -0.5157  0.0257  11.00000  0.05    0.17
Q7    1  -0.0811 -1.1534 -0.2221  11.00000  0.05    0.17
Q8    1   0.2852 -0.3479 -0.0238  11.00000  0.05    0.17
Q9    1   0.4612 -0.2736  0.0307  11.00000  0.05    0.17
Q10   1  -0.2246 -0.9820 -0.2340  11.00000  0.05    0.16
Q11   1   0.5328 -0.0983  0.0493  11.00000  0.05    0.15
Q12   1   0.6307  0.3206  0.1401  11.00000  0.05    0.15
Q13   1   0.4938 -0.1599  0.0186  11.00000  0.05    0.15
Q14   1   0.4128 -0.0415  0.0597  11.00000  0.05    0.15
Q15   1   0.5840 -0.2630  0.0995  11.00000  0.05    0.15
Q16   1   0.5338  0.0579  0.0549  11.00000  0.05    0.15
Q17   1   0.1641 -1.0557 -0.0719  11.00000  0.05    0.15
Q18   1  -0.3315 -1.0324 -0.2495  11.00000  0.05    0.14
Q19   1   0.6850 -0.2152  0.3021  11.00000  0.05    0.14
Q20   1  -0.2006 -0.9815 -0.2612  11.00000  0.05    0.14
;
