# Supplementary material for: Dipentyl 2,6-di­amino­benzo[1,2-b:4,5-b′]di­furan-3,7-di­carboxyl­ate
Source: Acta Crystallogr Sect E Struct Rep Online. 2013 Sep 12;69(Pt 10):o1526–7. doi: 10.1107/S160053681302480X (PMC3790396; doi:10.1107/S160053681302480X)
Supplement: Supplementary file 2 [file e-69-o1526-Isup2.hkl]

#
# h,k,l, Fc-squared, Fo-squared, sigma(Fo-squared) and status flag
#
data_I
_shelx_title ' Compound X'
_shelx_refln_list_code          4
_shelx_F_calc_maximum      166.84
_exptl_crystal_F_000       444.00
_reflns_d_resolution_high  0.7692
 
loop_
 _symmetry_equiv_pos_as_xyz
 'x, y, z'
 '-x, y+1/2, -z+1/2'
 '-x, -y, -z'
 'x, -y-1/2, z-1/2'
 
_cell_length_a     8.2670
_cell_length_b     7.9940
_cell_length_c    17.5820
_cell_angle_alpha  90.000
_cell_angle_beta   98.980
_cell_angle_gamma  90.000
 
_shelx_F_squared_multiplier     1.000
 
loop_
 _refln_index_h
 _refln_index_k
 _refln_index_l
 _refln_F_squared_calc
 _refln_F_squared_meas
 _refln_F_squared_sigma
 _refln_observed_status
   2   0   0     7152.25     7179.53    192.95 o
   3   0   0      525.60      479.94     16.64 o
   4   0   0      314.14      300.78     20.93 o
   5   0   0      260.51      270.52     12.12 o
   6   0   0       16.36       12.02      9.56 o
   7   0   0      207.21      194.23     17.13 o
   8   0   0       58.46       52.50     19.22 o
   9   0   0       33.67      -10.01     34.10 o
  10   0   0        4.00       21.77     31.35 o
   1   1   0       58.13       45.45      2.64 o
   2   1   0     5949.61     5840.70    115.80 o
   3   1   0      396.31      426.58      9.84 o
   4   1   0      161.12      164.06      5.77 o
   5   1   0      185.47      195.26      6.75 o
   6   1   0       12.07       11.64      5.97 o
   7   1   0        2.36       -5.59      7.36 o
   8   1   0        0.53        5.35      9.14 o
   9   1   0       11.83       16.47     21.69 o
  10   1   0        0.33       32.73     27.49 o
   0   2   0      855.64      936.95     22.81 o
   1   2   0        0.05       -2.36      2.36 o
   2   2   0     2847.74     2843.48     53.19 o
   3   2   0     1180.83     1175.54     24.65 o
   4   2   0       31.36       54.78      7.03 o
   5   2   0      155.60      162.39      7.39 o
   6   2   0        4.68        5.89      5.67 o
   7   2   0       82.31       89.52      8.07 o
   8   2   0       71.81       56.45     10.99 o
   9   2   0       85.98      110.61     15.12 o
  10   2   0       44.63       34.69     32.92 o
   1   3   0      104.19      102.50      5.26 o
   2   3   0      166.60      159.27      5.14 o
   3   3   0      675.84      674.99     14.23 o
   4   3   0      394.38      423.29     11.11 o
   5   3   0        3.61        8.20      8.96 o
   6   3   0       32.84       28.12      7.67 o
   7   3   0        0.45        2.77      8.46 o
   8   3   0        4.70        5.13     12.06 o
   9   3   0       24.41        5.08     16.53 o
  10   3   0        0.50      -24.83     25.66 o
   0   4   0      320.84      346.06     12.16 o
   1   4   0     2743.81     2760.96     49.45 o
   2   4   0       56.21       50.41      5.16 o
   3   4   0       26.83       24.90      5.85 o
   4   4   0      169.00      173.19      7.45 o
   5   4   0      686.37      690.88     18.60 o
   6   4   0        1.07       10.07      8.49 o
   7   4   0        0.03       16.68     11.19 o
   8   4   0        8.93        6.44     13.02 o
   9   4   0        0.82       19.93     15.92 o
   1   5   0       59.50       59.35      5.90 o
   2   5   0      262.11      251.05      8.24 o
   3   5   0      487.93      455.51     12.42 o
   4   5   0      150.57      138.02      8.59 o
   5   5   0       76.62       93.58     10.43 o
   6   5   0       76.14       87.51     15.24 o
   7   5   0        1.24       22.60     17.04 o
   8   5   0       24.48        7.85     18.82 o
   9   5   0        1.41      -20.55     34.80 o
   0   6   0      340.43      354.02     21.43 o
   1   6   0       25.79       26.01      7.95 o
   2   6   0        3.43        7.63      7.69 o
   3   6   0        4.54       -0.96     11.98 o
   4   6   0       20.84        8.30     11.37 o
   5   6   0        7.28        2.74     12.47 o
   6   6   0        0.31      -13.88     13.88 o
   7   6   0       33.06       13.59     15.78 o
   8   6   0        2.51      -24.70     24.70 o
   1   7   0       68.43       52.34     27.07 o
   2   7   0       27.81       15.32     17.03 o
   3   7   0      493.69      467.76     27.97 o
   4   7   0       22.33        9.60     20.68 o
   5   7   0        1.40       11.42     16.22 o
   6   7   0        2.82      -15.92     15.92 o
   7   7   0       10.34        6.09     25.89 o
   0   8   0      130.55       83.53     30.29 o
   1   8   0       86.69       89.88     18.58 o
   2   8   0       15.62       27.31     18.78 o
   3   8   0        3.94       28.98     18.96 o
   4   8   0       16.01        9.65     16.45 o
   5   8   0       59.60       69.11     18.48 o
   6   8   0        3.14      -13.90     18.77 o
   1   9   0        2.39        0.73     28.12 o
   2   9   0        9.31       12.52     37.60 o
   3   9   0        8.31       -0.12     23.62 o
   4   9   0        4.31       23.83     37.08 o
   5   9   0       63.56       43.64     25.67 o
   0  10   0      116.57      160.13     39.40 o
   1  10   0        3.69      -42.22     50.63 o
   2  10   0        6.35       44.12     33.39 o
 -10   1   1       14.57      -25.81     25.81 o
  -9   1   1       49.08       60.27     17.21 o
  -8   1   1        0.41       -1.85      9.62 o
  -7   1   1       33.65       40.31      6.88 o
  -6   1   1       24.23       18.92      5.72 o
  -5   1   1      113.17      123.19      5.69 o
  -4   1   1       35.14       34.65      3.84 o
  -3   1   1     1309.32     1353.52     27.90 o
  -2   1   1    27835.97    27278.36    538.67 o
  -1   1   1     2487.55     2516.75     46.59 o
   1   1   1        1.21        5.66      2.48 o
   2   1   1     1013.64      987.25     22.07 o
   3   1   1      652.31      612.10     13.53 o
   4   1   1        1.73        1.06      3.74 o
   5   1   1      447.89      429.69     11.33 o
   6   1   1      277.22      293.40      9.95 o
   7   1   1      197.88      200.37      9.64 o
   8   1   1       35.69       34.82     11.79 o
   9   1   1        0.20        1.11      2.77 o
  10   1   1        0.26      -23.94     27.56 o
 -10   2   1        1.38       11.17     23.56 o
  -9   2   1        8.44       27.11     14.01 o
  -8   2   1       21.25       33.74     10.67 o
  -7   2   1        0.04       10.93      7.91 o
  -6   2   1       37.13       27.85      6.36 o
  -5   2   1       28.80       29.72      5.23 o
  -4   2   1     2598.26     2565.55     52.48 o
  -3   2   1      130.49      131.02      4.39 o
  -2   2   1      735.14      748.55     14.84 o
  -1   2   1      592.22      608.94     12.11 o
   0   2   1      459.36      443.15      8.57 o
   1   2   1      204.08      197.19      4.81 o
   2   2   1     1939.54     1750.51     33.28 o
   3   2   1      439.63      467.86     10.81 o
   4   2   1       19.03       25.23      4.62 o
   5   2   1        2.81       11.29      5.17 o
   6   2   1        3.74        8.14      6.51 o
   7   2   1        0.00       -5.33      7.42 o
   8   2   1        2.04        5.64     12.23 o
   9   2   1       33.02       33.17     12.82 o
  10   2   1        1.91        8.38     71.23 o
 -10   3   1        0.32        8.13     24.65 o
  -9   3   1        2.32       -5.46     16.81 o
  -8   3   1       59.58       79.01     11.70 o
  -7   3   1      155.25      154.84      9.22 o
  -6   3   1      247.88      244.87     10.50 o
  -5   3   1        0.93       10.17      5.68 o
  -4   3   1      268.43      239.43      7.42 o
  -3   3   1     2334.84     2456.36     46.84 o
  -2   3   1      336.17      354.93      8.44 o
  -1   3   1       74.95       80.12      4.82 o
   0   3   1      657.57      688.85     13.24 o
   1   3   1      948.52      985.81     19.44 o
   2   3   1      433.18      460.67     10.24 o
   3   3   1     1372.62     1320.76     26.01 o
   4   3   1      290.85      282.31      8.84 o
   5   3   1       78.47       82.12      7.51 o
   6   3   1       65.45       56.45      8.56 o
   7   3   1       54.20       44.46      9.54 o
   8   3   1       20.49       -2.67     16.74 o
   9   3   1       56.18       48.59     15.61 o
  10   3   1        0.46        6.62     25.62 o
  -9   4   1       26.58       38.93     23.56 o
  -8   4   1       84.00       84.34     14.86 o
  -7   4   1       48.08       55.54     15.31 o
  -6   4   1      452.61      466.80     14.80 o
  -5   4   1      111.23      112.41      9.07 o
  -4   4   1      204.55      217.34     10.70 o
  -3   4   1       51.92       48.17      5.58 o
  -2   4   1       41.50       38.10      4.70 o
  -1   4   1      354.47      400.22      8.99 o
   0   4   1       26.28       23.31      4.38 o
   1   4   1     1814.16     1833.49     33.36 o
   2   4   1        0.34        4.25      4.88 o
   3   4   1        1.87       -1.35      4.55 o
   4   4   1       13.27       18.08      6.59 o
   5   4   1       54.46       68.58      8.06 o
   6   4   1       61.85       61.41      9.93 o
   7   4   1       96.06       93.96     15.13 o
   8   4   1        0.33        3.50     15.16 o
   9   4   1        1.44       12.50     19.82 o
  -9   5   1        3.92       -3.97     32.27 o
  -8   5   1       19.73      -16.65     16.65 o
  -7   5   1      192.43      211.72     18.35 o
  -6   5   1       70.15       75.31     11.04 o
  -5   5   1       33.49       26.09      8.78 o
  -4   5   1        0.02       12.69      8.00 o
  -3   5   1      179.87      177.87      7.96 o
  -2   5   1      415.54      425.50     10.16 o
  -1   5   1       93.91       93.53      5.37 o
   0   5   1       38.77       32.83      5.28 o
   1   5   1        7.48       12.36      5.19 o
   2   5   1       26.85       35.74      6.02 o
   3   5   1       81.88       82.73      7.80 o
   4   5   1       69.96       75.02      8.73 o
   5   5   1       23.55       15.47     10.54 o
   6   5   1      102.68      101.80     13.79 o
   7   5   1       33.26       30.58     17.19 o
   8   5   1        0.71        2.50     17.96 o
   9   5   1        0.56      -12.41     21.87 o
  -8   6   1        9.71      -13.36     26.23 o
  -7   6   1        2.11      -14.29     14.29 o
  -6   6   1        6.51       17.66     13.11 o
  -5   6   1       59.45       53.16     17.55 o
  -4   6   1      125.51       99.10     11.38 o
  -3   6   1        8.32       -1.22      9.14 o
  -2   6   1        4.65       -5.38      6.16 o
  -1   6   1        0.80       -0.07      7.67 o
   0   6   1       43.65       37.19      6.58 o
   1   6   1     1675.07     1605.91     32.62 o
   2   6   1      166.91      155.08      9.25 o
   3   6   1      203.51      196.79     11.60 o
   4   6   1      306.85      292.03     13.68 o
   5   6   1      198.05      219.10     15.98 o
   6   6   1       26.98       11.09     18.67 o
   7   6   1        5.37       -6.32     16.76 o
   8   6   1       37.76       62.08     26.19 o
  -7   7   1        4.18       -2.67     21.79 o
  -6   7   1        9.76       35.10     25.59 o
  -5   7   1       16.56       19.14     15.55 o
  -4   7   1        4.03       -2.51     12.52 o
  -3   7   1       38.51       48.56     13.47 o
  -2   7   1      188.25      180.71     55.58 o
  -1   7   1      191.77      185.34     43.30 o
   0   7   1       54.57       59.29     32.47 o
   1   7   1      111.59      151.68     21.16 o
   2   7   1      247.42      235.36     17.91 o
   3   7   1       28.39       38.16     12.48 o
   4   7   1        0.74        4.74     12.26 o
   5   7   1       50.20       30.53     14.47 o
   6   7   1       58.21       46.22     18.38 o
   7   7   1       24.92       17.89     26.40 o
  -6   8   1        4.27       -2.84     17.53 o
  -5   8   1      108.40       79.22     21.72 o
  -4   8   1       25.50       54.56     15.01 o
  -3   8   1        1.21      -18.48     24.93 o
  -2   8   1       24.04       13.59     17.71 o
  -1   8   1       89.11       55.46     18.41 o
   0   8   1       40.89       46.97     17.79 o
   1   8   1       12.25       38.75     22.80 o
   2   8   1        0.73       -5.61     19.83 o
   3   8   1      139.94      133.30     21.20 o
   4   8   1       31.78       34.52     20.10 o
   5   8   1       26.13       16.68     20.95 o
   6   8   1        0.01      -10.86     19.92 o
  -5   9   1        0.27        1.74     25.01 o
  -4   9   1        0.11       31.03     31.40 o
  -3   9   1        7.16       -3.92     23.04 o
  -2   9   1        6.13        2.53     20.02 o
  -1   9   1        4.25       -7.70     28.47 o
   0   9   1        1.20      -17.67     29.10 o
   1   9   1        5.07       23.54     31.66 o
   2   9   1        0.08        8.40     21.87 o
   3   9   1        5.19      -23.46     23.46 o
   4   9   1        0.31        0.36     38.63 o
   5   9   1       48.05       34.77     21.44 o
  -2  10   1        0.67        1.32      9.04 o
  -1  10   1        2.90       -4.73     36.68 o
   0  10   1       14.96       34.85     25.91 o
   1  10   1        1.42      -16.08     33.40 o
   2  10   1        5.48       61.73     34.46 o
 -10   0   2        3.54        4.91     21.77 o
  -9   0   2       20.28       18.28     19.52 o
  -8   0   2      176.88      196.69     17.40 o
  -7   0   2      327.11      345.58     16.76 o
  -6   0   2      242.21      242.57     12.61 o
  -5   0   2        0.11        6.09      6.81 o
  -4   0   2      554.74      549.32     18.99 o
  -3   0   2       49.77       61.86      4.23 o
  -2   0   2     6238.87     6016.91    316.82 o
  -1   0   2     1537.18      919.96     52.79 o
   1   0   2     1671.18     1786.20     66.96 o
   2   0   2      696.51      558.13     18.56 o
   3   0   2     1140.39     1083.56     42.85 o
   4   0   2     1498.64     1463.19     57.47 o
   5   0   2     1094.05     1201.91    115.93 o
   6   0   2      306.12      350.39     20.43 o
   7   0   2       76.44       92.82     17.91 o
   8   0   2       12.80       13.86     23.95 o
   9   0   2       25.54       -4.49     22.93 o
  10   0   2       24.21       17.70     31.29 o
 -10   1   2       24.58       40.54     20.35 o
  -9   1   2       43.32       58.68     13.46 o
  -8   1   2        0.16       15.01      9.43 o
  -7   1   2      111.54      113.58      7.85 o
  -6   1   2       76.18       69.17      5.75 o
  -5   1   2       62.87       71.32      4.69 o
  -4   1   2      358.54      376.77      9.22 o
  -3   1   2      558.56      552.45     12.13 o
  -2   1   2     9787.32     9702.06    169.94 o
  -1   1   2       67.95       90.48      2.26 o
   0   1   2     8268.56     7372.57    158.61 o
   1   1   2       69.81       79.90      2.92 o
   2   1   2        3.44        6.07      2.82 o
   3   1   2       41.05       42.06      4.13 o
   4   1   2        9.35        6.47      3.62 o
   5   1   2       27.92       35.17      6.07 o
   6   1   2        7.46        8.49      7.55 o
   7   1   2        7.91        8.18      7.90 o
   8   1   2        2.98       17.25     12.82 o
   9   1   2       13.36       43.68     19.14 o
  10   1   2        0.01        7.44     27.18 o
 -10   2   2       23.96        6.94     19.68 o
  -9   2   2       26.41       24.56     14.11 o
  -8   2   2       54.48       71.58     11.76 o
  -7   2   2       53.99       62.11      7.84 o
  -6   2   2      192.70      203.28      8.50 o
  -5   2   2     2524.56     2591.69     53.46 o
  -4   2   2     6660.53     6566.36    131.56 o
  -3   2   2     1910.30     1874.66     33.80 o
  -2   2   2      668.22      608.73     12.29 o
  -1   2   2       57.30       48.02      3.49 o
   0   2   2      286.54      280.31      6.19 o
   1   2   2     4024.23     3674.00     68.39 o
   2   2   2      145.15      143.36      4.51 o
   3   2   2      352.18      391.95     10.57 o
   4   2   2      140.32      145.69      6.84 o
   5   2   2       89.47       89.30      6.49 o
   6   2   2        0.15       -3.42      5.88 o
   7   2   2       47.16       32.25      8.12 o
   8   2   2       42.42       42.03     12.26 o
   9   2   2       70.06       47.86     19.67 o
  10   2   2       10.25        9.04     29.40 o
 -10   3   2       53.42       28.02     24.41 o
  -9   3   2       16.30       24.09     18.11 o
  -8   3   2        2.91        8.81      9.82 o
  -7   3   2       16.56       13.97      9.34 o
  -6   3   2      249.87      226.96     10.29 o
  -5   3   2       15.74       12.55      5.85 o
  -4   3   2       32.74       35.36      4.26 o
  -3   3   2       99.57      107.91      5.11 o
  -2   3   2      284.65      291.06      7.32 o
  -1   3   2      251.71      243.20      5.83 o
   0   3   2       13.81       11.14      2.55 o
   1   3   2      544.52      561.55     11.94 o
   2   3   2      136.47      154.73      5.14 o
   3   3   2      289.90      283.86      7.70 o
   4   3   2       82.97       89.86      5.67 o
   5   3   2       47.16       50.78      7.39 o
   6   3   2       28.17       20.68      7.26 o
   7   3   2        8.51       14.77     10.55 o
   8   3   2       26.35       19.61     12.77 o
   9   3   2       43.22       38.86     25.09 o
  -9   4   2       47.46       35.89     19.59 o
  -8   4   2      147.47      160.41     21.27 o
  -7   4   2       21.03       23.84     10.91 o
  -6   4   2       25.26       17.60     10.08 o
  -5   4   2      186.58      179.21      9.39 o
  -4   4   2      327.87      331.02      9.54 o
  -3   4   2      382.77      392.72     10.23 o
  -2   4   2      429.71      426.35      9.51 o
  -1   4   2     1187.85     1191.05     23.72 o
   0   4   2      768.30      818.80     15.95 o
   1   4   2        1.99        1.13      4.23 o
   2   4   2      118.68      106.77      4.98 o
   3   4   2      572.62      601.57     13.67 o
   4   4   2        1.03       -1.99      5.63 o
   5   4   2       32.47       44.27      8.95 o
   6   4   2       60.51       56.43     10.88 o
   7   4   2      121.19      124.61     15.19 o
   8   4   2       18.36       13.79     15.03 o
   9   4   2       17.70        0.31     19.05 o
  -9   5   2        0.80       26.28     26.21 o
  -8   5   2       67.64       65.12     27.75 o
  -7   5   2        1.01       17.06     15.33 o
  -6   5   2       81.62       86.90     10.87 o
  -5   5   2      117.50      103.71      9.97 o
  -4   5   2       55.44       49.20      6.41 o
  -3   5   2        9.20       -3.43      5.09 o
  -2   5   2       55.32       50.74      5.70 o
  -1   5   2     2870.23     2852.22     51.35 o
   0   5   2        4.45       13.50      5.72 o
   1   5   2       74.63       78.33      5.75 o
   2   5   2      240.72      257.73      8.74 o
   3   5   2      124.94      120.33      7.18 o
   4   5   2       31.43       26.84      8.41 o
   5   5   2       26.62        4.58     13.09 o
   6   5   2       66.13       84.48     14.35 o
   7   5   2       20.51       37.28     17.66 o
   8   5   2        8.07        4.93     18.30 o
   9   5   2        1.44        2.60     29.35 o
  -8   6   2        0.16        7.48     27.94 o
  -7   6   2        4.54       15.49     18.40 o
  -6   6   2        2.18      -15.81     15.81 o
  -5   6   2       26.71       32.41     12.20 o
  -4   6   2      119.58       97.25      9.41 o
  -3   6   2      576.30      557.71     15.63 o
  -2   6   2       41.22       43.97      7.98 o
  -1   6   2       60.68       70.39      9.11 o
   0   6   2      397.36      382.82     11.82 o
   1   6   2        4.65        1.47      6.64 o
   2   6   2      118.83      111.26      8.50 o
   3   6   2        2.17       -5.06      8.27 o
   4   6   2       14.58       18.76     10.86 o
   5   6   2        0.11       12.44     13.53 o
   6   6   2        0.03       -7.94     16.75 o
   7   6   2        5.88       27.65     20.01 o
   8   6   2        6.41       16.07     25.12 o
  -7   7   2        0.53       27.38     24.39 o
  -6   7   2        0.41       -2.92     19.69 o
  -5   7   2       23.07       33.79     15.04 o
  -4   7   2        5.40       -4.15     14.13 o
  -3   7   2        3.75       26.67     10.35 o
  -2   7   2       58.25       90.05     19.68 o
  -1   7   2      111.76      110.05     28.62 o
   0   7   2       34.73       20.52     15.67 o
   1   7   2       17.41       20.14     12.47 o
   2   7   2       46.86       34.44     15.31 o
   3   7   2      275.41      218.64     21.66 o
   4   7   2       60.40       69.55     13.98 o
   5   7   2        0.05        0.45     15.66 o
   6   7   2       10.65       -0.69     18.84 o
   7   7   2        0.27       23.63     26.96 o
  -6   8   2       15.09       44.42     22.62 o
  -5   8   2       73.16       62.58     20.33 o
  -4   8   2        5.74       15.58     20.82 o
  -3   8   2       15.93       48.58     30.70 o
  -2   8   2        2.44       24.10     20.96 o
  -1   8   2       17.99       14.96     22.18 o
   0   8   2       58.01       66.38     19.05 o
   1   8   2       72.70       78.74     22.30 o
   2   8   2        0.12        1.05     20.85 o
   3   8   2       67.26       87.18     27.01 o
   4   8   2        3.16      -10.87     19.20 o
   5   8   2        9.57        7.69     20.79 o
   6   8   2       40.17       52.78     24.08 o
  -5   9   2        3.45       -8.36     24.37 o
  -4   9   2       23.49        8.85     25.82 o
  -3   9   2       56.69       80.29     24.31 o
  -2   9   2      168.41      178.53     39.45 o
  -1   9   2       17.29       30.42     31.46 o
   0   9   2        2.16      -11.85     49.03 o
   1   9   2       18.70       39.12     27.68 o
   2   9   2        7.00       29.59     34.24 o
   3   9   2        0.01       15.76     20.72 o
   4   9   2        1.47      -10.15     31.54 o
   5   9   2       93.54      110.15     22.92 o
  -2  10   2        2.99      -32.40     32.40 o
  -1  10   2        0.00       13.32     48.08 o
   0  10   2       16.53       35.40     27.92 o
   1  10   2        1.22       34.77     44.40 o
   2  10   2        4.56       12.97     32.71 o
 -10   1   3        0.68      -13.23     20.07 o
  -9   1   3        5.34        2.39     16.36 o
  -8   1   3        3.19       -9.43     11.07 o
  -7   1   3      272.99      286.95     10.11 o
  -6   1   3      142.26      137.64      6.37 o
  -5   1   3       37.38       43.33      4.80 o
  -4   1   3      726.10      718.25     14.74 o
  -3   1   3      278.11      260.08      6.00 o
  -2   1   3      546.56      559.74     11.01 o
  -1   1   3     5756.80     5712.08    100.18 o
   0   1   3     3853.11     3543.55     61.92 o
   1   1   3       88.42      103.96      3.64 o
   2   1   3     1429.96     1440.54     31.95 o
   3   1   3     1108.80     1138.54     26.10 o
   4   1   3      111.83      111.58      5.22 o
   5   1   3        2.06        1.87      4.58 o
   6   1   3       45.79       59.50      7.57 o
   7   1   3        3.10       18.61     10.39 o
   8   1   3       32.84       51.03     14.73 o
   9   1   3       20.82       41.14     20.77 o
  10   1   3        0.13       26.16     35.61 o
 -10   2   3       21.99      -22.87     22.87 o
  -9   2   3       61.28       60.16     19.32 o
  -8   2   3       21.00       20.93     10.67 o
  -7   2   3        1.92        6.05      6.35 o
  -6   2   3       13.81       16.36      5.45 o
  -5   2   3        0.00       10.86      4.73 o
  -4   2   3     2402.11     2462.01     50.37 o
  -3   2   3     1069.19     1041.42     19.21 o
  -2   2   3      417.18      422.14      8.89 o
  -1   2   3      189.78      190.48      5.21 o
   0   2   3       98.29       99.09      3.32 o
   1   2   3     1145.75     1066.41     20.61 o
   2   2   3      337.17      315.14      7.34 o
   3   2   3      396.59      426.43     11.21 o
   4   2   3      121.62      115.69      6.88 o
   5   2   3        4.19        1.24      6.08 o
   6   2   3        6.21       15.03      7.46 o
   7   2   3        3.20        3.71      4.21 o
   8   2   3       44.04       32.88     12.76 o
   9   2   3       72.83       50.48     23.13 o
  10   2   3        1.52       -8.06     35.46 o
 -10   3   3       31.15       30.02     24.05 o
  -9   3   3       58.29       72.14     21.69 o
  -8   3   3      130.73      111.37     12.16 o
  -7   3   3      370.54      389.32     13.98 o
  -6   3   3     2435.64     2481.26     51.87 o
  -5   3   3       19.01        7.33      5.79 o
  -4   3   3      110.07      108.62      5.11 o
  -3   3   3       33.01       27.45      3.96 o
  -2   3   3        3.09        4.90      2.95 o
  -1   3   3        1.10        4.09      2.96 o
   0   3   3        0.00        3.53      3.37 o
   1   3   3     1692.16     1783.85     34.05 o
   2   3   3        3.85       -1.45      3.82 o
   3   3   3       61.07       56.92      6.10 o
   4   3   3       10.29        3.15      5.47 o
   5   3   3       49.53       44.35      6.82 o
   6   3   3        4.95        5.60      8.18 o
   7   3   3      137.57      134.37     11.26 o
   8   3   3       80.82      110.51     14.43 o
   9   3   3        5.11        2.98     19.53 o
  -9   4   3        0.90       15.42     21.30 o
  -8   4   3      107.41       89.91     16.53 o
  -7   4   3       16.32       18.12      9.82 o
  -6   4   3        0.53        6.73      8.24 o
  -5   4   3       14.83       10.47      6.25 o
  -4   4   3        1.73       -5.64      5.64 o
  -3   4   3     1439.07     1396.81     26.09 o
  -2   4   3        3.02        0.65      3.85 o
  -1   4   3       17.92       11.11      4.27 o
   0   4   3        4.50        1.07      4.19 o
   1   4   3      139.43      149.02      5.43 o
   2   4   3       28.96       27.43      5.03 o
   3   4   3        0.04       -1.58      6.49 o
   4   4   3      449.28      443.79     11.79 o
   5   4   3        1.09       -3.77     11.92 o
   6   4   3       80.05       84.02     11.71 o
   7   4   3       41.36       53.12     16.50 o
   8   4   3        0.16       -2.18     15.93 o
   9   4   3        1.36      -12.57     22.10 o
  -9   5   3        3.18       14.93     21.04 o
  -8   5   3       21.02       -1.45     38.31 o
  -7   5   3       42.60       42.26     14.66 o
  -6   5   3       83.88       82.12     10.76 o
  -5   5   3       35.56       41.40      9.83 o
  -4   5   3       12.21       14.20      7.79 o
  -3   5   3      101.82      106.97      6.25 o
  -2   5   3        1.33       -5.23      5.23 o
  -1   5   3      163.16      145.78      6.03 o
   0   5   3        8.88       13.50      5.29 o
   1   5   3      239.45      244.19      8.06 o
   2   5   3      107.49      107.67      6.68 o
   3   5   3      215.28      198.54     12.11 o
   4   5   3       84.51       87.01     10.74 o
   5   5   3      304.94      288.37     17.76 o
   6   5   3        0.13       -4.97     13.98 o
   7   5   3       19.94       18.16     13.65 o
   8   5   3       27.13       54.60     20.69 o
  -8   6   3        0.99       24.11     26.25 o
  -7   6   3        0.96       25.21     18.28 o
  -6   6   3        1.10        5.67     14.39 o
  -5   6   3        0.01       16.29     14.89 o
  -4   6   3        8.43       14.18      9.29 o
  -3   6   3      135.46      131.90     10.57 o
  -2   6   3        9.60       17.99      7.99 o
  -1   6   3      169.92      152.66      9.34 o
   0   6   3        3.09       -9.41      9.41 o
   1   6   3      157.50      161.53      9.38 o
   2   6   3       69.29       70.80      9.77 o
   3   6   3      104.54       90.80     10.71 o
   4   6   3        5.46        0.86     10.52 o
   5   6   3        0.98        8.35     12.46 o
   6   6   3        0.98       -7.06     15.44 o
   7   6   3        8.75       12.00     19.47 o
   8   6   3        6.80       -5.61     19.77 o
  -7   7   3        0.83        6.11     46.86 o
  -6   7   3       38.24       18.53     17.17 o
  -5   7   3      103.40      118.38     17.65 o
  -4   7   3        2.45       13.72     12.75 o
  -3   7   3        0.05      -12.35     12.35 o
  -2   7   3       47.41       50.97     17.51 o
  -1   7   3      135.11      160.59     16.08 o
   0   7   3       74.80       62.75     13.39 o
   1   7   3      295.52      281.56     15.65 o
   2   7   3      131.69      114.37     15.57 o
   3   7   3        8.78        4.08     11.49 o
   4   7   3        1.22      -14.14     14.14 o
   5   7   3        0.06       12.51     17.49 o
   6   7   3        0.13       -6.87     22.91 o
   7   7   3        4.96       62.60     24.63 o
  -6   8   3        4.24      -21.63     21.63 o
  -5   8   3        0.76       18.86     23.79 o
  -4   8   3      185.40      233.88     27.97 o
  -3   8   3       62.47       59.33     24.70 o
  -2   8   3       27.86       -3.05     26.19 o
  -1   8   3       13.28       41.03     19.15 o
   0   8   3       93.00      108.93     26.44 o
   1   8   3       67.55       64.02     22.43 o
   2   8   3       98.05       81.71     20.49 o
   3   8   3      178.27      240.37     26.96 o
   4   8   3       95.07       90.67     18.04 o
   5   8   3       23.12       39.23     21.07 o
   6   8   3        0.66       -5.72     20.38 o
  -5   9   3        6.50       21.07     37.69 o
  -4   9   3       26.94        9.00     33.19 o
  -3   9   3       39.31        7.42     54.32 o
  -2   9   3        8.61       -9.20     29.31 o
  -1   9   3       51.44       14.62     35.30 o
   0   9   3       25.58       27.78     26.49 o
   1   9   3        1.50       15.75     44.10 o
   2   9   3        3.37       35.94     41.31 o
   3   9   3       14.88       37.19     24.77 o
   4   9   3      102.83       95.62     30.44 o
  -2  10   3        8.87        2.32     31.47 o
  -1  10   3        2.98       -3.29     29.66 o
   0  10   3        0.69       13.53     41.74 o
   1  10   3        2.62       27.21     33.97 o
   2  10   3        4.78        0.85     40.77 o
 -10   0   4        5.99       31.81     26.77 o
  -9   0   4      453.03      525.51     31.31 o
  -8   0   4        3.97        1.99     10.25 o
  -7   0   4       12.21       19.36     10.38 o
  -6   0   4       84.59       88.48      8.91 o
  -5   0   4       46.09       54.55      6.02 o
  -4   0   4        5.91       11.77      3.55 o
  -3   0   4     4688.03     4505.62    172.24 o
  -2   0   4     5699.05     5823.71    321.92 o
  -1   0   4      430.57      363.33     12.50 o
   0   0   4      506.43      515.72     22.50 o
   1   0   4      215.73      211.65     10.50 o
   2   0   4      368.63      321.37     15.06 o
   3   0   4      148.99      155.28     12.92 o
   4   0   4     1311.44     1246.26     53.14 o
   5   0   4       66.01       64.30     12.92 o
   6   0   4       17.26       10.77     16.42 o
   7   0   4        0.69       26.76     18.18 o
   8   0   4       47.13      -11.10     35.14 o
   9   0   4        0.34      -20.33     20.33 o
  10   0   4       22.55       14.03     28.04 o
 -10   1   4       73.85       63.63     15.78 o
  -9   1   4        7.66      -16.39     16.39 o
  -8   1   4       25.45       25.24     10.01 o
  -7   1   4       95.33       79.70      6.96 o
  -6   1   4        0.00        8.01      4.96 o
  -5   1   4       93.45       86.41      4.47 o
  -4   1   4      509.78      479.41     10.43 o
  -3   1   4        9.73        3.47      2.20 o
  -2   1   4      111.14      105.18      2.57 o
  -1   1   4      720.42      614.75     11.23 o
   0   1   4      143.50      136.83      3.41 o
   1   1   4      353.33      357.71      8.94 o
   2   1   4       88.91       77.83      5.22 o
   3   1   4      146.75      152.35      5.33 o
   4   1   4       87.12      100.03      5.43 o
   5   1   4       52.99       62.21      7.29 o
   6   1   4      114.77      126.66     12.05 o
   7   1   4       40.41       58.75     12.67 o
   8   1   4        5.33        9.79     14.64 o
   9   1   4      120.65      111.21     28.81 o
  10   1   4       21.70       17.79     25.79 o
 -10   2   4        4.54       14.26     17.66 o
  -9   2   4       24.18       20.17     17.22 o
  -8   2   4       85.86       86.03     11.73 o
  -7   2   4       40.24       26.66      8.72 o
  -6   2   4      167.56      162.29      7.72 o
  -5   2   4      133.26      133.23      6.17 o
  -4   2   4       22.03       23.24      3.98 o
  -3   2   4        0.84        6.93      2.49 o
  -2   2   4      532.19      519.40      9.58 o
  -1   2   4     1275.93     1265.17     22.81 o
   0   2   4      856.80      811.69     15.88 o
   1   2   4     1160.59     1148.34     22.14 o
   2   2   4      374.92      413.01      9.86 o
   3   2   4      127.80      142.45      6.31 o
   4   2   4        1.52        2.18      4.73 o
   5   2   4       30.17       42.19      5.17 o
   6   2   4      263.45      253.49      9.01 o
   7   2   4       51.94       56.10     12.00 o
   8   2   4        8.60        2.28     15.33 o
   9   2   4       90.65       78.74     15.49 o
 -10   3   4       12.90       10.45     21.85 o
  -9   3   4       11.92       -2.31     18.77 o
  -8   3   4        0.12       10.09     11.70 o
  -7   3   4       23.38       27.22      8.85 o
  -6   3   4      515.26      515.41     14.64 o
  -5   3   4     1622.63     1549.54     33.01 o
  -4   3   4      138.05      157.57      5.79 o
  -3   3   4      251.93      261.45      6.41 o
  -2   3   4       75.21       82.00      3.40 o
  -1   3   4      183.93      212.19      5.57 o
   0   3   4      176.25      166.04      5.07 o
   1   3   4      189.77      205.44      5.83 o
   2   3   4     1114.46     1115.71     22.17 o
   3   3   4       63.69       69.15      4.74 o
   4   3   4       38.21       34.29      6.93 o
   5   3   4       53.48       63.31      8.73 o
   6   3   4        6.38        7.37      6.95 o
   7   3   4      212.32      208.72     12.77 o
   8   3   4       75.98       71.16     15.16 o
   9   3   4        0.03       24.66     22.03 o
  -9   4   4       75.38       53.27     23.73 o
  -8   4   4      847.74      815.07     72.39 o
  -7   4   4      205.05      204.36     12.53 o
  -6   4   4      173.43      166.22     10.29 o
  -5   4   4       44.73       45.52      6.42 o
  -4   4   4      288.20      308.67      9.37 o
  -3   4   4      122.66      134.78      6.03 o
  -2   4   4        5.19       -1.08      4.53 o
  -1   4   4      383.71      411.95      9.57 o
   0   4   4      195.45      204.10      6.37 o
   1   4   4      231.91      235.01      8.06 o
   2   4   4        0.00        3.46      4.74 o
   3   4   4       11.12        8.59      5.62 o
   4   4   4      228.36      239.83     10.54 o
   5   4   4      368.41      353.96     14.32 o
   6   4   4       32.93       29.59     13.96 o
   7   4   4       23.34       13.88     11.84 o
   8   4   4        6.22       -4.58     21.73 o
   9   4   4        4.95        3.37     20.14 o
  -9   5   4        7.02        2.12     21.43 o
  -8   5   4       14.43       18.30     33.88 o
  -7   5   4       27.75       27.76     12.83 o
  -6   5   4        5.61        1.38     10.41 o
  -5   5   4        1.17        4.16      8.99 o
  -4   5   4       36.67       34.99      7.60 o
  -3   5   4      555.95      562.34     13.61 o
  -2   5   4      228.95      267.63      8.98 o
  -1   5   4      105.17      110.49      6.10 o
   0   5   4       55.10       55.84      7.36 o
   1   5   4      122.29      111.51     10.45 o
   2   5   4       79.83       78.23      9.21 o
   3   5   4       10.26       -2.65      9.78 o
   4   5   4       26.91       39.79      9.44 o
   5   5   4        1.46       -3.34     10.92 o
   6   5   4        7.77       17.14     12.97 o
   7   5   4        0.02       34.95     19.18 o
   8   5   4        0.30        5.85     18.58 o
  -8   6   4       19.27       26.89     32.32 o
  -7   6   4        0.43        5.07     19.69 o
  -6   6   4       40.98       29.91     31.61 o
  -5   6   4      113.90      115.20     12.57 o
  -4   6   4       50.45       58.08      9.13 o
  -3   6   4       23.89       22.68     10.94 o
  -2   6   4        5.51        5.80      8.35 o
  -1   6   4      106.33       99.55      8.88 o
   0   6   4        2.68       -1.15      6.98 o
   1   6   4      116.41      111.82     11.12 o
   2   6   4      201.41      207.01     14.56 o
   3   6   4      197.40      190.90     13.63 o
   4   6   4       44.40       29.06     10.08 o
   5   6   4       55.40       57.70     14.88 o
   6   6   4       98.75       95.67     18.84 o
   7   6   4       86.76       31.64     22.98 o
   8   6   4       17.72       36.87     28.19 o
  -7   7   4        0.16       40.52     22.99 o
  -6   7   4       23.38       46.84     17.16 o
  -5   7   4       75.17       72.13     17.05 o
  -4   7   4        1.69      -11.77     13.29 o
  -3   7   4        4.17       -3.14     16.16 o
  -2   7   4        5.15      -17.07     17.07 o
  -1   7   4        5.11       -1.09     15.52 o
   0   7   4      130.29       88.67     15.61 o
   1   7   4      767.63      716.37     24.82 o
   2   7   4       77.32       80.54     13.41 o
   3   7   4       37.04       44.14     12.54 o
   4   7   4        0.04      -10.25     18.10 o
   5   7   4        0.85        6.40     14.66 o
   6   7   4        0.25        4.42     19.73 o
   7   7   4       11.61       37.06     22.76 o
  -6   8   4        3.32      -17.30     22.44 o
  -5   8   4        5.38        5.51     31.01 o
  -4   8   4        2.59       20.66     17.65 o
  -3   8   4       67.79       76.72     37.70 o
  -2   8   4      164.31      151.12     26.15 o
  -1   8   4       39.95       67.57     29.50 o
   0   8   4      138.11      127.58     19.93 o
   1   8   4        9.45       30.22     26.09 o
   2   8   4       28.50       19.14     15.37 o
   3   8   4       54.68       84.19     20.01 o
   4   8   4       16.21       14.16     21.74 o
   5   8   4        2.30       -5.43     21.42 o
   6   8   4       32.87        8.46     23.19 o
  -5   9   4       66.86       94.83     38.48 o
  -4   9   4        5.00       17.79     39.61 o
  -3   9   4       25.06       21.68     31.85 o
  -2   9   4      119.91      115.94     30.09 o
  -1   9   4       83.22       93.67     28.50 o
   0   9   4        9.82        8.38     25.84 o
   1   9   4        4.09        0.04     33.69 o
   2   9   4       52.76       84.66     40.36 o
   3   9   4       10.06      -10.04     27.18 o
   4   9   4       72.08       64.29     28.02 o
  -2  10   4       23.10       26.27     33.65 o
  -1  10   4        3.70        3.77     26.31 o
   0  10   4       23.80       32.47     34.19 o
   1  10   4       28.97       37.07     38.32 o
 -10   1   5       17.88       46.94     23.33 o
  -9   1   5       21.69       24.70     24.44 o
  -8   1   5       13.01        6.02     10.64 o
  -7   1   5       34.98       30.59      5.74 o
  -6   1   5       27.50       26.45      4.39 o
  -5   1   5       77.39       70.99      3.74 o
  -4   1   5     1013.83     1019.35     23.53 o
  -3   1   5      202.97      201.77      7.96 o
  -2   1   5       41.98       38.69      2.34 o
  -1   1   5       29.29       40.41      2.71 o
   0   1   5      110.75       94.10      2.98 o
   1   1   5       31.84       26.14      2.93 o
   2   1   5     1536.66     1569.25     34.80 o
   3   1   5        0.22       -1.86      4.03 o
   4   1   5      340.16      334.81     10.28 o
   5   1   5       13.74        5.08      6.08 o
   6   1   5      150.74      155.14     12.36 o
   7   1   5       42.52       49.13     14.17 o
   8   1   5       28.17       58.79     16.89 o
   9   1   5      124.09      183.35     24.75 o
 -10   2   5       25.18       47.54     20.97 o
  -9   2   5        9.40      -19.94     22.38 o
  -8   2   5       31.89       36.00     10.32 o
  -7   2   5      451.33      431.02     12.31 o
  -6   2   5      207.05      204.24     15.89 o
  -5   2   5       57.08       71.24      4.94 o
  -4   2   5       58.69       62.95      3.84 o
  -3   2   5      261.67      290.80      6.04 o
  -2   2   5       45.67       54.35      2.66 o
  -1   2   5      129.68      144.96      4.22 o
   0   2   5      829.92      778.99     15.26 o
   1   2   5      787.81      765.39     15.22 o
   2   2   5      250.10      267.70      7.13 o
   3   2   5        0.52       -1.17      4.93 o
   4   2   5        0.00        3.36      5.42 o
   5   2   5        5.41       10.41      4.71 o
   6   2   5      126.13      113.09      7.37 o
   7   2   5      119.24      112.59     11.61 o
   8   2   5       20.93        8.10     13.18 o
   9   2   5        2.98       15.20     19.35 o
 -10   3   5       18.57      -19.61     27.32 o
  -9   3   5       38.01       -9.80     19.95 o
  -8   3   5        6.76        6.67     13.24 o
  -7   3   5        2.59        3.26      8.14 o
  -6   3   5      324.62      337.18     10.71 o
  -5   3   5      102.70      105.72      6.26 o
  -4   3   5       13.19       16.65      4.09 o
  -3   3   5      270.31      287.96      6.69 o
  -2   3   5      719.76      755.34     15.39 o
  -1   3   5     1023.44     1101.15     20.43 o
   0   3   5      326.68      346.09      8.17 o
   1   3   5      126.93      136.36      4.43 o
   2   3   5      280.99      267.63      7.33 o
   3   3   5        6.69       -1.14      5.43 o
   4   3   5      162.33      151.43      7.68 o
   5   3   5      116.10      109.94      8.47 o
   6   3   5       23.88       31.45      8.28 o
   7   3   5      114.50      128.83     11.72 o
   8   3   5      102.30       89.71     18.73 o
   9   3   5       31.29       15.85     21.94 o
  -9   4   5       31.70        8.54     19.65 o
  -8   4   5      284.38      313.74     47.54 o
  -7   4   5       45.80       64.45     16.62 o
  -6   4   5       23.76       21.12      8.45 o
  -5   4   5       83.44       86.87      7.36 o
  -4   4   5       62.78       81.60      5.39 o
  -3   4   5      110.58      114.74      5.59 o
  -2   4   5       42.08       44.42      4.90 o
  -1   4   5      388.18      372.79      8.59 o
   0   4   5      202.06      190.56      6.33 o
   1   4   5        3.15        3.00      5.12 o
   2   4   5        0.85        1.16      6.44 o
   3   4   5      368.38      338.75      9.70 o
   4   4   5        1.30       -2.04      8.02 o
   5   4   5      448.68      430.96     17.40 o
   6   4   5       12.90        6.21     14.21 o
   7   4   5       20.08       29.44     12.17 o
   8   4   5       13.02       14.04     20.24 o
   9   4   5       11.35        7.15     23.90 o
  -9   5   5       29.88       55.95     21.70 o
  -8   5   5       19.04       38.85     46.05 o
  -7   5   5        0.53      -13.93     13.93 o
  -6   5   5       13.32       13.83     10.27 o
  -5   5   5       26.62       26.63     12.73 o
  -4   5   5        0.07       11.21      7.77 o
  -3   5   5       72.49       66.97      6.85 o
  -2   5   5       10.85        2.34      5.44 o
  -1   5   5       80.88       80.48      5.33 o
   0   5   5       80.22       85.28      6.09 o
   1   5   5       64.45       52.99      6.50 o
   2   5   5        2.01       -1.21      5.31 o
   3   5   5      301.41      306.33     15.98 o
   4   5   5      199.91      197.42     12.73 o
   5   5   5      110.12      124.29     16.66 o
   6   5   5       16.31        6.49     13.84 o
   7   5   5        0.85       20.02     16.05 o
   8   5   5        1.31       -3.00     21.63 o
  -8   6   5       62.31       79.65     25.60 o
  -7   6   5        0.28      -17.36     20.50 o
  -6   6   5        3.52       -2.25     15.01 o
  -5   6   5       92.35       98.69     11.23 o
  -4   6   5       42.51       34.79     11.08 o
  -3   6   5        0.00        1.83      9.71 o
  -2   6   5       47.34       40.34      8.98 o
  -1   6   5      704.15      691.88     19.03 o
   0   6   5      266.65      268.27     10.54 o
   1   6   5       10.31        6.76      8.75 o
   2   6   5       40.28       36.25     12.46 o
   3   6   5       49.35       24.71     10.40 o
   4   6   5       29.55       22.37     12.05 o
   5   6   5       18.03       19.97     12.77 o
   6   6   5        6.32        7.11     12.95 o
   7   6   5        0.70      -19.73     21.47 o
  -7   7   5       21.61        9.93     28.99 o
  -6   7   5       70.00       94.94     23.23 o
  -5   7   5       22.83       18.34     18.77 o
  -4   7   5       16.22       10.36     12.66 o
  -3   7   5        5.42        8.95     13.99 o
  -2   7   5        0.61      -11.06     16.37 o
  -1   7   5       43.78       50.19     16.18 o
   0   7   5      239.19      221.78     18.06 o
   1   7   5        8.27        0.37     19.85 o
   2   7   5        0.00      -17.90     17.90 o
   3   7   5        9.30       14.47     18.51 o
   4   7   5       43.37       27.50     15.41 o
   5   7   5       26.23        9.28     19.70 o
   6   7   5        0.79       -5.84     20.36 o
   7   7   5        0.75      -26.24     26.24 o
  -6   8   5        7.56        6.89     25.66 o
  -5   8   5        0.76       -8.29     24.83 o
  -4   8   5       22.30       54.88     20.81 o
  -3   8   5       14.03       34.34     47.75 o
  -2   8   5        5.85        9.13     27.03 o
  -1   8   5      107.37      120.43     32.42 o
   0   8   5       27.45       42.87     24.45 o
   1   8   5       17.06       21.88     20.85 o
   2   8   5       89.90       76.08     22.02 o
   3   8   5        9.64       11.63     20.46 o
   4   8   5        6.30      -10.57     25.79 o
   5   8   5       14.06       30.22     23.41 o
   6   8   5       60.33       65.83     42.46 o
  -5   9   5        4.11       10.85     36.06 o
  -4   9   5       81.25      118.76     38.42 o
  -3   9   5        1.25      -22.19     25.91 o
  -2   9   5       20.67       33.18     24.51 o
  -1   9   5        0.47       -0.83     28.59 o
   0   9   5        4.04       -0.69     23.17 o
   1   9   5        7.14        4.55     33.02 o
   2   9   5        2.23       -5.95     25.79 o
   3   9   5       88.71      111.23     29.93 o
   4   9   5       11.10       52.11     30.69 o
  -2  10   5        0.28       11.54     48.11 o
  -1  10   5        2.40       41.03     38.72 o
   0  10   5       15.71       13.43     29.03 o
   1  10   5        0.22       18.69     41.48 o
 -10   0   6        0.24      -12.29     23.89 o
  -9   0   6        6.01       15.51     13.97 o
  -8   0   6       37.34       26.76     10.39 o
  -7   0   6       74.95       86.74     11.83 o
  -6   0   6      133.49      127.60      6.91 o
  -4   0   6       69.84       66.17      3.38 o
  -3   0   6        0.03       -3.68      6.27 o
  -2   0   6       30.87       38.76      8.01 o
  -1   0   6      257.64      229.80      6.78 o
   0   0   6      252.31      206.72     20.03 o
   1   0   6       31.74       32.95      5.93 o
   2   0   6     2762.16     2736.32    104.01 o
   3   0   6      115.71      103.13     15.47 o
   4   0   6      374.50      365.95     26.28 o
   5   0   6      266.09      278.14     19.69 o
   6   0   6       12.66       25.72     24.29 o
   7   0   6        1.26      -26.98     26.98 o
   8   0   6        7.62       24.54     19.01 o
   9   0   6       45.73       17.44     60.51 o
 -10   1   6       22.39      -11.45     17.04 o
  -9   1   6       95.68       83.85     13.52 o
  -8   1   6        1.82        3.21      9.34 o
  -7   1   6       15.02       25.92      5.92 o
  -6   1   6       73.57       74.22      6.40 o
  -5   1   6      416.73      431.07     17.07 o
  -4   1   6       26.07       30.35      2.76 o
  -3   1   6       69.45       67.12      3.42 o
  -2   1   6      360.49      377.75      9.33 o
  -1   1   6      211.87      209.71      4.35 o
   0   1   6        8.10        6.89      2.11 o
   1   1   6       47.12       39.58      4.50 o
   2   1   6     1058.63     1103.76     25.17 o
   3   1   6       39.05       40.27      4.95 o
   4   1   6      539.37      548.02     14.75 o
   5   1   6       31.95       27.03      6.36 o
   6   1   6       14.96       23.38     13.49 o
   7   1   6        0.95        6.92     20.34 o
   8   1   6       13.70       25.42     17.05 o
   9   1   6      188.55      173.25     39.77 o
 -10   2   6        0.07       42.88     19.01 o
  -9   2   6        0.32        2.27     18.69 o
  -8   2   6       25.51       47.39     12.98 o
  -7   2   6       20.83       18.65      6.23 o
  -6   2   6      211.88      216.49      7.53 o
  -5   2   6       27.94       23.54      4.54 o
  -4   2   6      131.42      154.46      5.51 o
  -3   2   6      110.88      113.04      3.90 o
  -2   2   6        4.43       10.44      2.91 o
  -1   2   6       77.89       84.48      3.12 o
   0   2   6     3531.26     3548.27     66.25 o
   1   2   6      172.23      179.74      6.43 o
   2   2   6       36.87       47.49      5.28 o
   3   2   6       11.30        8.64      4.86 o
   4   2   6       37.42       27.66      6.25 o
   5   2   6       48.67       45.79      4.93 o
   6   2   6       52.64       52.51      9.28 o
   7   2   6      444.24      482.24     24.00 o
   8   2   6       45.63       34.60     14.66 o
   9   2   6        0.38      -13.42     21.06 o
 -10   3   6        4.14      -30.62     30.62 o
  -9   3   6        1.08        0.39     22.14 o
  -8   3   6      123.13      101.73     36.70 o
  -7   3   6       81.69       91.19     11.63 o
  -6   3   6       30.09       32.38      6.43 o
  -5   3   6      130.52      132.05      7.46 o
  -4   3   6       12.35       15.81      3.65 o
  -3   3   6      181.72      166.47      5.36 o
  -2   3   6      122.42      112.17      4.41 o
  -1   3   6      123.81      119.36      4.56 o
   0   3   6        1.35        0.81      3.64 o
   1   3   6       79.39       82.27      4.44 o
   2   3   6       26.74       28.67      4.23 o
   3   3   6        8.93       16.02      5.29 o
   4   3   6       46.50       53.44      7.44 o
   5   3   6       91.89       56.44     19.14 o
   6   3   6        0.75       10.18      7.83 o
   7   3   6        6.86       18.40     14.84 o
   8   3   6       56.62       72.47     18.46 o
   9   3   6        3.82        2.19     22.18 o
  -9   4   6        0.63      -20.28     20.28 o
  -8   4   6       72.11       74.01     20.45 o
  -7   4   6       44.22       36.49     11.18 o
  -6   4   6        3.78       -2.49      7.76 o
  -5   4   6      129.05      133.54      6.89 o
  -4   4   6       56.84       65.23      5.71 o
  -3   4   6      272.54      286.33      8.39 o
  -2   4   6      443.11      440.93     10.44 o
  -1   4   6       58.30       62.96      4.38 o
   0   4   6        7.22       10.95      4.21 o
   1   4   6       65.72       75.34      5.63 o
   2   4   6      658.64      639.77     14.57 o
   3   4   6      454.30      442.74     12.40 o
   4   4   6       95.53       98.69     10.56 o
   5   4   6       55.53       69.59      9.71 o
   6   4   6       19.61       13.22     14.39 o
   7   4   6      192.39      195.66     15.48 o
   8   4   6        8.44       11.74     17.48 o
  -9   5   6       23.89       24.38     31.41 o
  -8   5   6       26.01       52.65     23.06 o
  -7   5   6        0.39      -11.53     21.55 o
  -6   5   6        3.08        3.78     10.15 o
  -5   5   6        1.23       -2.68      9.32 o
  -4   5   6       27.68       40.01      9.63 o
  -3   5   6      937.73      975.20     24.22 o
  -2   5   6      400.97      364.41     10.52 o
  -1   5   6       89.42       96.82      6.78 o
   0   5   6        2.41        3.61      5.18 o
   1   5   6      119.69      114.31      7.63 o
   2   5   6        3.91       -3.50      7.01 o
   3   5   6      375.52      365.34     13.53 o
   4   5   6        4.70       14.21      9.09 o
   5   5   6        5.53        0.89     14.97 o
   6   5   6       40.20       34.51     14.50 o
   7   5   6       54.70       84.04     27.86 o
   8   5   6        5.28       -1.05     23.01 o
  -8   6   6        2.50       47.67     22.46 o
  -7   6   6       10.39       22.57     36.44 o
  -6   6   6       23.90       14.23     13.84 o
  -5   6   6        1.69        7.41     15.76 o
  -4   6   6        0.92        8.06     10.90 o
  -3   6   6       25.43       22.47     11.51 o
  -2   6   6       70.78       64.95      8.79 o
  -1   6   6      316.49      312.31     13.15 o
   0   6   6      105.87       98.87      8.92 o
   1   6   6      434.52      430.65     16.08 o
   2   6   6       45.96       32.32     12.19 o
   3   6   6        6.56        8.09     11.36 o
   4   6   6       19.66       35.77     13.79 o
   5   6   6       55.47       58.29     17.41 o
   6   6   6       21.99       57.11     22.81 o
   7   6   6       27.12        7.24     18.46 o
  -7   7   6       20.73       54.38     25.98 o
  -6   7   6        2.74      -16.65     18.07 o
  -5   7   6        2.73        3.66     17.58 o
  -4   7   6        0.65       -5.40     21.72 o
  -3   7   6       42.65       69.47     13.63 o
  -2   7   6      109.99      133.13     25.77 o
  -1   7   6       63.11       43.21     13.23 o
   0   7   6       29.21       21.39     12.96 o
   1   7   6        6.40       34.00     14.96 o
   2   7   6       17.44       20.64     15.72 o
   3   7   6       15.87       16.72     17.40 o
   4   7   6        7.64        8.45     13.47 o
   5   7   6        9.04        8.52     18.16 o
   6   7   6        7.65       -3.22     21.71 o
  -6   8   6        9.36       -5.21     33.84 o
  -5   8   6        4.74        8.93     18.83 o
  -4   8   6       15.17       18.44     22.71 o
  -3   8   6       66.10       66.33     16.31 o
  -2   8   6       90.87       73.89     28.02 o
  -1   8   6      206.03      246.68     52.79 o
   0   8   6        9.14      -18.00     27.42 o
   1   8   6      300.90      306.25     28.53 o
   2   8   6      341.63      388.61     26.65 o
   3   8   6      272.99      267.77     24.42 o
   4   8   6       41.58        5.95     22.49 o
   5   8   6       20.49       23.63     23.39 o
  -4   9   6        2.74       -1.97     29.93 o
  -3   9   6       36.51       25.86     41.69 o
  -2   9   6        1.05       16.92     28.34 o
  -1   9   6        0.11       -0.71     26.66 o
   0   9   6       10.61       34.22     30.37 o
   1   9   6       13.79      -21.65     21.65 o
   2   9   6        0.39       -5.27     20.65 o
   3   9   6        3.47       -0.51     28.68 o
   4   9   6      158.51      217.11     45.51 o
  -1  10   6        6.10       78.12     57.69 o
   0  10   6        5.60       -8.70     36.29 o
 -10   1   7        1.91      -17.00     17.00 o
  -9   1   7      127.05      133.01     13.59 o
  -8   1   7       21.84        9.08     15.38 o
  -7   1   7      119.89      113.59      5.81 o
  -6   1   7        3.25        3.78      5.17 o
  -5   1   7       23.15       15.77      5.02 o
  -4   1   7        6.22       11.81      4.17 o
  -3   1   7       15.88       19.63      2.65 o
  -2   1   7     1167.44     1124.33     21.79 o
  -1   1   7      122.09      139.31      3.46 o
   0   1   7      927.97      976.48     21.97 o
   1   1   7      112.94      146.43      6.35 o
   2   1   7       79.71       84.25      5.88 o
   3   1   7      454.16      456.12     13.96 o
   4   1   7      284.03      292.70      9.82 o
   5   1   7      116.22      107.25      7.72 o
   6   1   7       26.42       21.50     13.59 o
   7   1   7       54.53       13.87     23.74 o
   8   1   7       69.45       79.21     32.64 o
   9   1   7        1.27      -20.22     20.22 o
 -10   2   7        6.28        3.63     21.83 o
  -9   2   7       55.77       55.16     23.30 o
  -8   2   7        4.34        3.84     14.21 o
  -7   2   7      191.29      198.36      8.22 o
  -6   2   7        8.57       15.27      4.42 o
  -5   2   7        7.26        1.58      3.32 o
  -4   2   7        0.44        2.48      2.90 o
  -3   2   7        0.01       -2.47      2.47 o
  -2   2   7      133.99      148.17      3.90 o
  -1   2   7      197.59      229.18      5.52 o
   0   2   7      753.67      772.94     14.51 o
   1   2   7       50.94       58.92      3.05 o
   2   2   7      250.92      264.26      8.20 o
   3   2   7      190.27      170.78      7.40 o
   4   2   7      191.01      193.34      9.34 o
   5   2   7       28.24       29.44      8.30 o
   6   2   7      369.91      387.42     19.67 o
   7   2   7      107.84      101.03     16.60 o
   8   2   7       51.15       44.72     13.61 o
   9   2   7       34.54       -0.96     20.62 o
 -10   3   7        0.10      -10.32     28.69 o
  -9   3   7       40.16       43.40     21.37 o
  -8   3   7      108.48      112.27     16.66 o
  -7   3   7      154.08      159.40      9.73 o
  -6   3   7        2.48       -1.15      6.03 o
  -5   3   7       15.50       12.40      4.44 o
  -4   3   7       28.42       27.18      5.82 o
  -3   3   7       30.78       27.15      3.65 o
  -2   3   7      491.63      481.55      9.60 o
  -1   3   7       37.72       33.67      3.46 o
   0   3   7      417.85      457.01     10.31 o
   1   3   7      321.61      367.15     10.02 o
   2   3   7        2.07        0.70      5.20 o
   3   3   7        7.30        7.99      6.47 o
   4   3   7        3.11       -2.26      7.58 o
   5   3   7     1412.54     1490.53     44.04 o
   6   3   7       69.70       43.24      9.84 o
   7   3   7       29.40       27.87     16.20 o
   8   3   7       27.49       48.27     19.35 o
   9   3   7        5.50       34.69     20.64 o
  -9   4   7        0.96       -4.77     22.07 o
  -8   4   7        0.16      -10.13     27.47 o
  -7   4   7        0.01      -11.59     12.28 o
  -6   4   7       36.54       25.85      7.20 o
  -5   4   7      655.55      688.93     16.62 o
  -4   4   7      216.52      212.34      8.32 o
  -3   4   7      187.84      212.90      7.42 o
  -2   4   7        1.74        1.48      6.67 o
  -1   4   7        2.39        1.77      3.96 o
   0   4   7       62.42       65.73      5.28 o
   1   4   7       20.43       23.39      5.54 o
   2   4   7       30.36       29.90      5.68 o
   3   4   7      235.14      233.76     16.69 o
   4   4   7       21.51       24.48      9.88 o
   5   4   7       60.57       61.84     14.02 o
   6   4   7        0.22       19.48      8.24 o
   7   4   7        0.67        2.62     17.25 o
   8   4   7       93.28       99.06     16.76 o
  -9   5   7       20.74      -17.37     25.95 o
  -8   5   7       18.49       17.57     22.37 o
  -7   5   7        2.20       34.11     15.97 o
  -6   5   7        3.87        1.55     11.03 o
  -5   5   7       64.50       44.54      9.94 o
  -4   5   7      191.94      195.52     12.13 o
  -3   5   7       53.31       57.74      6.73 o
  -2   5   7       54.93       58.30      7.41 o
  -1   5   7        2.45       -4.33      6.28 o
   0   5   7      129.28      158.11      7.44 o
   1   5   7       72.26       61.20      9.87 o
   2   5   7        9.48        8.74      8.50 o
   3   5   7      429.56      459.48     16.41 o
   4   5   7       16.83        9.25     14.10 o
   5   5   7       27.16       34.24     24.35 o
   6   5   7       24.66       23.69     17.33 o
   7   5   7        4.91       18.20     19.86 o
   8   5   7        0.27      -13.96     20.91 o
  -8   6   7        4.13      -12.13     34.46 o
  -7   6   7        0.66      -37.20     37.20 o
  -6   6   7        0.84       32.20     18.39 o
  -5   6   7       91.19       95.29     16.29 o
  -4   6   7      127.33      136.61     11.95 o
  -3   6   7       11.44       -1.89     11.34 o
  -2   6   7      136.04      120.20     10.53 o
  -1   6   7      137.63      126.26      9.24 o
   0   6   7        0.22        3.22      7.91 o
   1   6   7      366.34      387.21     16.46 o
   2   6   7        0.38        0.35      9.50 o
   3   6   7        6.17        3.12      9.98 o
   4   6   7        1.64        2.85     11.61 o
   5   6   7        5.57       18.28     14.97 o
   6   6   7        4.38       18.33     15.90 o
   7   6   7        1.26       -7.78     22.62 o
  -7   7   7       32.01       39.59     27.58 o
  -6   7   7       30.61       15.71     24.60 o
  -5   7   7       50.35       48.26     18.74 o
  -4   7   7       27.70        8.29     17.73 o
  -3   7   7        0.06        7.69     13.40 o
  -2   7   7        2.56      -12.69     16.10 o
  -1   7   7        3.35      -14.31     14.31 o
   0   7   7      439.04      426.56     28.80 o
   1   7   7      310.52      322.13     18.94 o
   2   7   7       31.54       33.14     13.34 o
   3   7   7        1.24        9.76     15.66 o
   4   7   7        0.50      -11.74     16.57 o
   5   7   7       60.19       65.59     17.12 o
   6   7   7        2.64       27.43     20.62 o
  -6   8   7       14.27       67.84     38.33 o
  -5   8   7        4.76       13.17     22.75 o
  -4   8   7       17.74       13.80     28.37 o
  -3   8   7        9.30       14.35     28.68 o
  -2   8   7        0.15       13.15     20.12 o
  -1   8   7        0.74        0.97     26.10 o
   0   8   7       34.70        8.75     26.90 o
   1   8   7       12.11       17.06     19.18 o
   2   8   7       12.90       -3.74     20.55 o
   3   8   7       45.30       48.28     23.82 o
   4   8   7        7.61       23.29     29.29 o
   5   8   7        3.68        8.01     22.48 o
  -4   9   7        2.74       -3.12     31.73 o
  -3   9   7       23.09        9.42     25.77 o
  -2   9   7        0.49       -8.17     28.51 o
  -1   9   7       13.86       10.50     25.47 o
   0   9   7       45.45       36.99     26.39 o
   1   9   7       36.62       83.46     32.59 o
   2   9   7        4.40       13.01     29.77 o
   3   9   7        5.29       -4.61     24.79 o
 -10   0   8        8.04       45.89     20.84 o
  -9   0   8       62.53       58.30     20.03 o
  -8   0   8       56.07       56.74     10.60 o
  -7   0   8       66.18       53.75      9.20 o
  -6   0   8        1.31        1.88      4.20 o
  -5   0   8      103.72       97.87     28.22 o
  -4   0   8     1886.01     1874.84     74.18 o
  -3   0   8      314.77      279.68     14.98 o
  -2   0   8       22.17       29.71      5.49 o
  -1   0   8       64.80       72.24      4.27 o
   0   0   8      218.74      217.51      8.04 o
   1   0   8     1860.42     1583.96     49.21 o
   2   0   8     3769.49     3812.89    143.88 o
   3   0   8      314.99      302.63     32.24 o
   4   0   8       64.48       68.01     14.07 o
   5   0   8       80.06       88.49     20.48 o
   6   0   8      110.11      127.66     26.48 o
   7   0   8      274.12      284.71     46.32 o
   8   0   8        2.31       -2.78     30.69 o
   9   0   8      281.18      331.60    133.18 o
 -10   1   8       22.41       27.07     16.54 o
  -9   1   8        2.02        9.43     13.17 o
  -8   1   8        0.08        4.33     12.13 o
  -7   1   8       26.61       29.78      5.30 o
  -6   1   8      119.18      121.68      8.18 o
  -5   1   8       16.55       24.16      4.81 o
  -4   1   8       80.90       80.93      4.26 o
  -3   1   8       76.29       74.86      3.37 o
  -2   1   8       18.28       14.50      2.05 o
  -1   1   8       33.51       32.26      2.23 o
   0   1   8      669.89      682.99     14.81 o
   1   1   8      205.05      202.55      6.83 o
   2   1   8      116.80      123.06      5.49 o
   3   1   8       33.40       41.99      6.76 o
   4   1   8      317.03      339.38     11.45 o
   5   1   8       64.74       56.13      7.55 o
   6   1   8       17.60       13.84      9.96 o
   7   1   8       36.87       29.22     15.06 o
   8   1   8        0.02       25.83     23.78 o
   9   1   8       20.99       33.90     23.78 o
 -10   2   8        6.85       10.93     31.99 o
  -9   2   8       27.78       31.63     14.28 o
  -8   2   8       16.84       22.33     12.48 o
  -7   2   8        0.90        3.06      5.09 o
  -6   2   8       29.54       38.82      4.73 o
  -5   2   8        0.20       -0.08      3.17 o
  -4   2   8       43.47       41.55      3.08 o
  -3   2   8       78.81       70.40      3.94 o
  -2   2   8     1216.33     1333.50     24.29 o
  -1   2   8      672.75      735.39     14.07 o
   0   2   8        1.16        3.49      3.11 o
   1   2   8       14.86        9.60      3.64 o
   2   2   8      141.97      153.70      8.63 o
   3   2   8      824.11      788.69     19.53 o
   4   2   8       87.16       85.39      8.28 o
   5   2   8        0.22        0.31      8.32 o
   6   2   8        0.04        1.70      8.10 o
   7   2   8       62.63       79.44     24.22 o
   8   2   8       12.82        1.12     18.18 o
   9   2   8        2.26        2.29     19.60 o
 -10   3   8        0.06       45.50     58.50 o
  -9   3   8        6.67       -0.62     22.05 o
  -8   3   8        0.03        7.92     18.09 o
  -7   3   8      283.73      297.10     13.92 o
  -6   3   8       46.90       42.08      5.55 o
  -5   3   8       34.88       33.80      6.85 o
  -4   3   8       30.36       34.58      4.28 o
  -3   3   8       68.33       73.99      4.20 o
  -2   3   8       79.79       87.59      4.19 o
  -1   3   8      130.54      104.91      4.68 o
   0   3   8       86.50      103.52      5.06 o
   1   3   8      144.40      154.03      6.37 o
   2   3   8      380.67      405.88     10.94 o
   3   3   8      119.49      104.26      8.29 o
   4   3   8      195.95      195.76     11.10 o
   5   3   8       66.00       62.09     11.70 o
   6   3   8      296.21      291.27     13.76 o
   7   3   8       40.49       28.28     14.09 o
   8   3   8       12.90       28.54     17.51 o
  -9   4   8        1.44        2.79     17.89 o
  -8   4   8        0.05       10.66     16.99 o
  -7   4   8        0.88       -3.12     13.29 o
  -6   4   8       32.10       30.49      7.38 o
  -5   4   8      185.49      190.87      8.95 o
  -4   4   8      349.85      365.12     10.15 o
  -3   4   8       46.87       38.45      5.33 o
  -2   4   8       26.67       27.21      4.95 o
  -1   4   8        3.96        1.82      4.19 o
   0   4   8      306.21      298.86      8.53 o
   1   4   8      130.99      142.32      6.61 o
   2   4   8      328.13      348.77      9.59 o
   3   4   8      735.37      706.29     20.61 o
   4   4   8       66.62       49.95     13.15 o
   5   4   8       22.32       20.42     10.29 o
   6   4   8        0.23       -5.87     13.79 o
   7   4   8       31.41        6.54     17.07 o
   8   4   8       43.84       42.78     22.86 o
  -9   5   8        4.62       77.22     32.36 o
  -8   5   8        0.21      -19.52     20.01 o
  -7   5   8       25.07       43.79     19.16 o
  -6   5   8       59.21       58.48     13.76 o
  -5   5   8        0.10       -8.78      8.78 o
  -4   5   8       68.55       76.97     10.05 o
  -3   5   8       13.51        4.89      7.26 o
  -2   5   8       15.17       23.20      7.41 o
  -1   5   8        9.98       19.41      6.94 o
   0   5   8        1.26        3.03     10.91 o
   1   5   8      400.94      359.11     12.89 o
   2   5   8       10.22       18.90      9.47 o
   3   5   8        0.02        5.22      9.24 o
   4   5   8       42.69       47.99     12.60 o
   5   5   8      161.47      168.33     17.12 o
   6   5   8       46.35       76.70     17.22 o
   7   5   8       17.46       27.83     17.25 o
  -8   6   8       18.42       72.37     27.29 o
  -7   6   8       58.66       49.28     20.49 o
  -6   6   8       50.62       41.23     18.88 o
  -5   6   8       47.56       38.98     13.70 o
  -4   6   8        5.13       -2.61     11.01 o
  -3   6   8      316.69      279.16     15.60 o
  -2   6   8      599.97      542.17     16.85 o
  -1   6   8      554.42      525.59     15.86 o
   0   6   8       80.07       73.09     10.01 o
   1   6   8       81.51       78.93     10.94 o
   2   6   8       18.46       33.42     17.19 o
   3   6   8       11.86       15.06     13.55 o
   4   6   8       11.31       28.98     20.18 o
   5   6   8        0.02      -18.22     18.22 o
   6   6   8        9.53       -3.79     21.50 o
   7   6   8       56.12       68.24     26.04 o
  -7   7   8       20.88       40.75     26.28 o
  -6   7   8       24.57       14.79     22.28 o
  -5   7   8        0.27       -3.99     18.93 o
  -4   7   8       16.08       19.80     16.85 o
  -3   7   8       96.79       97.39     18.31 o
  -2   7   8        1.31        5.95     12.54 o
  -1   7   8      536.17      515.23     20.69 o
   0   7   8       76.47       60.85     23.15 o
   1   7   8      104.44       96.00     12.41 o
   2   7   8       78.71       69.50     17.64 o
   3   7   8       37.46       94.02     22.57 o
   4   7   8        4.48        2.21     14.68 o
   5   7   8        5.98       -5.51     25.19 o
   6   7   8       75.27       79.93     27.31 o
  -6   8   8        1.27       34.32     39.42 o
  -5   8   8       24.71       18.13     27.49 o
  -4   8   8        5.40       22.01     23.87 o
  -3   8   8       77.43       70.79     40.74 o
  -2   8   8       40.47       53.63     24.54 o
  -1   8   8       20.08       43.72     21.11 o
   0   8   8       22.46       14.73     19.98 o
   1   8   8       12.21       36.83     23.71 o
   2   8   8        2.78       10.85     19.49 o
   3   8   8        8.74       11.60     32.02 o
   4   8   8        4.44       18.15     32.02 o
   5   8   8       21.95       17.89     41.53 o
  -4   9   8        4.93        0.14     29.53 o
  -3   9   8       26.83       45.67     39.13 o
  -2   9   8       16.26       19.38     31.52 o
  -1   9   8       25.45       54.54     33.05 o
   0   9   8        8.88       -7.83     31.01 o
   1   9   8        3.67       -5.13     23.89 o
   2   9   8       15.77        2.62     24.38 o
   3   9   8        3.00       16.88     21.50 o
 -10   1   9        0.73      -24.03     24.03 o
  -9   1   9       11.85       25.52     12.45 o
  -8   1   9       20.10       19.11      7.92 o
  -7   1   9       11.94        9.31      6.93 o
  -6   1   9      140.73      159.13     12.18 o
  -5   1   9        6.55       -5.46     10.85 o
  -4   1   9      253.85      236.63     20.62 o
  -3   1   9      350.86      369.14     11.32 o
  -2   1   9      307.83      328.24     11.52 o
  -1   1   9      117.74       89.18      3.84 o
   0   1   9     2531.88     2650.62     53.76 o
   1   1   9     1635.60     1703.52     37.85 o
   2   1   9      173.08      174.80      6.80 o
   3   1   9        3.40        4.16      4.94 o
   4   1   9        0.30       -8.02     15.45 o
   5   1   9       67.62       47.41      9.35 o
   6   1   9        1.61       -3.84     11.69 o
   7   1   9      200.31      195.37     16.93 o
   8   1   9      109.74       99.61     20.37 o
   9   1   9       28.41       -5.24     18.23 o
 -10   2   9        0.23        4.23     34.46 o
  -9   2   9      188.17      173.10     17.63 o
  -8   2   9        0.33        3.62     18.17 o
  -7   2   9        1.56        2.06      6.06 o
  -6   2   9       19.80       17.31      8.97 o
  -5   2   9        2.09        0.68      8.01 o
  -4   2   9       22.54       19.39      4.97 o
  -3   2   9        5.34        1.99      2.93 o
  -2   2   9      329.42      322.58      7.22 o
  -1   2   9       80.61       85.19      3.66 o
   0   2   9      192.78      218.50      6.28 o
   1   2   9      235.44      247.27      9.72 o
   2   2   9       25.18       24.84      5.73 o
   3   2   9      329.02      324.86     10.90 o
   4   2   9      337.07      312.95     16.47 o
   5   2   9       96.87       89.53      8.51 o
   6   2   9       16.95       25.73     18.47 o
   7   2   9        2.41       21.76     15.86 o
   8   2   9       51.73       29.87     20.35 o
  -9   3   9        3.51        5.64     29.86 o
  -8   3   9       30.52       31.01     17.28 o
  -7   3   9       84.99       85.77     22.89 o
  -6   3   9       67.56       71.05      6.81 o
  -5   3   9        5.54       15.74      5.28 o
  -4   3   9      114.75      108.40      5.00 o
  -3   3   9       17.69       25.43      4.00 o
  -2   3   9      390.10      411.21      8.81 o
  -1   3   9      300.73      351.07      8.40 o
   0   3   9       99.45       87.70      4.36 o
   1   3   9       28.89       29.19      4.50 o
   2   3   9       65.57       67.26      4.80 o
   3   3   9       13.61        6.02      5.99 o
   4   3   9      137.59      147.09     12.58 o
   5   3   9      176.55      176.55     12.87 o
   6   3   9       17.72       12.67     11.41 o
   7   3   9        2.43        3.25     15.72 o
   8   3   9        1.68       12.60     19.94 o
  -9   4   9        2.91       20.51     26.58 o
  -8   4   9       22.73       22.25     16.56 o
  -7   4   9       20.29        3.72     18.89 o
  -6   4   9      128.90      143.79     13.43 o
  -5   4   9       43.28       50.02      8.83 o
  -4   4   9       44.68       46.54      6.01 o
  -3   4   9       32.60       32.33      5.16 o
  -2   4   9       42.25       44.25      5.30 o
  -1   4   9        1.57       -0.01      4.20 o
   0   4   9       34.08       28.87      6.28 o
   1   4   9        0.25        0.83      5.19 o
   2   4   9       32.11       41.60      8.89 o
   3   4   9      873.03      803.92     26.00 o
   4   4   9      175.33      157.90     10.75 o
   5   4   9       49.11       58.78     12.17 o
   6   4   9        0.01       15.75     16.47 o
   7   4   9       19.19       17.14     19.13 o
   8   4   9       17.38       32.57     29.02 o
  -8   5   9        2.58       25.01     20.51 o
  -7   5   9        9.95       19.65     28.33 o
  -6   5   9       36.41       61.58     14.37 o
  -5   5   9      203.63      193.13     18.03 o
  -4   5   9      349.38      311.56     22.92 o
  -3   5   9      331.90      312.69     11.89 o
  -2   5   9        7.23        4.78      7.99 o
  -1   5   9        2.86        3.15      6.63 o
   0   5   9        2.30        9.00      8.57 o
   1   5   9      525.92      529.74     15.55 o
   2   5   9       44.95       45.64      9.77 o
   3   5   9        4.58      -12.53     12.53 o
   4   5   9        9.44       23.79     15.37 o
   5   5   9        9.05        5.39      7.70 o
   6   5   9        3.25        1.00     17.08 o
   7   5   9        0.24       -8.56     22.28 o
  -8   6   9        6.46       23.73     28.69 o
  -7   6   9        5.41       11.17     21.15 o
  -6   6   9        4.17       38.58     22.04 o
  -5   6   9       17.48       30.41     16.37 o
  -4   6   9       10.14       24.99     13.83 o
  -3   6   9       41.64       39.17     10.70 o
  -2   6   9       87.09       86.56     10.50 o
  -1   6   9        0.58       -1.86      8.62 o
   0   6   9       44.31       36.95      9.90 o
   1   6   9       27.38        5.47     13.57 o
   2   6   9        0.91        5.33     10.17 o
   3   6   9      358.83      385.33     33.41 o
   4   6   9      151.84      153.14     23.89 o
   5   6   9       51.66       84.02     23.92 o
   6   6   9        1.26      -26.63     26.63 o
  -7   7   9        0.18       55.48     35.67 o
  -6   7   9        0.47       50.89     24.25 o
  -5   7   9        6.04        5.06     21.33 o
  -4   7   9       42.00       64.55     18.04 o
  -3   7   9       35.23       24.65     15.93 o
  -2   7   9       19.01       21.16     15.98 o
  -1   7   9      117.75      102.16     15.84 o
   0   7   9        0.10       -4.09     13.03 o
   1   7   9       45.68       41.81     17.87 o
   2   7   9        5.88       -3.21     18.40 o
   3   7   9        0.85       38.87     24.40 o
   4   7   9       10.73      -16.50     34.48 o
   5   7   9      225.26      285.35     28.47 o
  -5   8   9        4.53        4.33     40.39 o
  -4   8   9        0.59        7.39     20.72 o
  -3   8   9       64.17       87.52     26.62 o
  -2   8   9        0.12      -30.88     30.88 o
  -1   8   9        2.23        5.82     60.26 o
   0   8   9        1.54      -10.69     22.27 o
   1   8   9        0.00      -15.35     15.65 o
   2   8   9        3.14      -24.32     24.32 o
   3   8   9        4.25       13.79     20.12 o
   4   8   9       98.36      112.60     29.44 o
  -3   9   9       24.60        2.11     15.44 o
  -2   9   9        4.31       17.76     24.66 o
  -1   9   9        0.73       33.19     31.74 o
   0   9   9        0.69       -8.26     27.55 o
   1   9   9        6.97       50.02     26.74 o
   2   9   9        7.75       19.86     29.38 o
 -10   0  10        8.91      -38.16     46.51 o
  -9   0  10        0.79      -27.74     27.74 o
  -8   0  10        0.43        0.72     18.16 o
  -7   0  10        4.10       15.42     24.39 o
  -6   0  10      271.00      277.50     20.24 o
  -5   0  10      427.49      469.32     24.70 o
  -4   0  10      319.11      318.59     17.44 o
  -3   0  10       86.61       96.57     10.01 o
  -2   0  10      913.37      899.60     24.45 o
  -1   0  10     4189.65     4323.58    102.52 o
   0   0  10      326.46      301.37     12.75 o
   1   0  10      301.64      316.97     10.30 o
   2   0  10      401.49      421.44     21.60 o
   3   0  10       89.37       77.05     14.53 o
   4   0  10       29.18       42.39     21.35 o
   5   0  10       22.56       13.20     25.89 o
   6   0  10      155.18      155.51     31.72 o
   7   0  10       30.48       57.39     30.39 o
   8   0  10        0.22        7.71     35.40 o
 -10   1  10       17.93       48.55     31.19 o
  -9   1  10       16.31       10.32     20.27 o
  -8   1  10        3.89       -8.93      8.93 o
  -7   1  10       19.21       15.42     12.63 o
  -6   1  10        0.71       10.12     10.96 o
  -5   1  10        2.65        7.74      9.41 o
  -4   1  10        4.07        9.76      7.25 o
  -3   1  10        0.90        8.17      6.11 o
  -2   1  10        7.00        9.80      2.16 o
  -1   1  10      127.55      126.46      4.15 o
   0   1  10      433.93      442.26     10.27 o
   1   1  10      157.94      154.65      6.21 o
   2   1  10      202.51      209.01      9.17 o
   3   1  10       14.51       17.68      5.74 o
   4   1  10       44.56       37.75      8.13 o
   5   1  10       57.02       67.02     10.48 o
   6   1  10       41.81       35.82     14.37 o
   7   1  10       27.22       40.57     16.33 o
   8   1  10        4.63        2.15     31.46 o
 -10   2  10       24.75       50.86     43.68 o
  -9   2  10       10.27       10.43     34.27 o
  -8   2  10       75.08       75.85     29.01 o
  -7   2  10       24.51       15.12     11.94 o
  -6   2  10        1.50       10.80      7.98 o
  -5   2  10        6.52        5.50      8.05 o
  -4   2  10       16.00       12.78      5.22 o
  -3   2  10      218.99      242.56      6.00 o
  -2   2  10      225.21      253.98      6.17 o
  -1   2  10       95.71      110.01      5.99 o
   0   2  10       69.17       78.42      4.93 o
   1   2  10       19.07       25.18      5.53 o
   2   2  10      247.17      249.94     10.46 o
   3   2  10       56.69       41.70      7.91 o
   4   2  10      265.83      267.35     13.44 o
   5   2  10      596.93      572.72     17.90 o
   6   2  10      170.75      172.67     15.11 o
   7   2  10       95.65       78.83     15.51 o
   8   2  10       80.57       64.85     20.16 o
  -9   3  10       33.45        0.66     37.06 o
  -8   3  10       85.07      103.05     20.04 o
  -7   3  10        7.40        9.19      9.93 o
  -6   3  10       11.21        3.22      4.54 o
  -5   3  10        2.00       -0.36      4.19 o
  -4   3  10      107.44      122.20      5.36 o
  -3   3  10        9.69        7.90      4.53 o
  -2   3  10        1.21       -0.44      4.02 o
  -1   3  10        1.40       -1.16      3.87 o
   0   3  10       57.59       55.83      5.02 o
   1   3  10       50.14       49.97      5.88 o
   2   3  10      194.82      184.11      8.59 o
   3   3  10       99.04      110.19     16.02 o
   4   3  10       71.91       60.93      9.38 o
   5   3  10       38.79       32.70     11.48 o
   6   3  10      133.08      115.13     14.98 o
   7   3  10       63.77       56.72     21.11 o
   8   3  10       20.13        7.68     29.16 o
  -9   4  10        5.35       -5.18     32.67 o
  -8   4  10        1.09        5.06     17.55 o
  -7   4  10      124.07      107.95     15.05 o
  -6   4  10      341.36      325.16     19.51 o
  -5   4  10      248.31      274.35      9.74 o
  -4   4  10        0.81        3.03      5.82 o
  -3   4  10        4.69        0.29      3.08 o
  -2   4  10       32.76       32.20      5.25 o
  -1   4  10        8.10        0.59      5.61 o
   0   4  10       31.31       28.05      5.43 o
   1   4  10       43.07       48.79      5.62 o
   2   4  10      188.33      196.95     11.41 o
   3   4  10       11.16       10.81     18.10 o
   4   4  10      108.51      114.61      9.97 o
   5   4  10        1.99       -6.06     13.27 o
   6   4  10      172.57      161.15     18.06 o
   7   4  10       66.53       54.90     27.02 o
  -8   5  10       15.12       18.66     18.46 o
  -7   5  10       30.25       51.02     40.56 o
  -6   5  10       14.17        4.90     15.37 o
  -5   5  10      123.51      145.59     29.32 o
  -4   5  10      171.22      141.67     10.54 o
  -3   5  10      222.85      237.74     14.96 o
  -2   5  10      239.15      238.92     10.80 o
  -1   5  10       47.83       52.49      7.72 o
   0   5  10      149.37      153.89      8.89 o
   1   5  10     1171.37     1167.28     37.40 o
   2   5  10      331.13      306.37     13.14 o
   3   5  10       82.62       51.40     15.08 o
   4   5  10       39.47       48.42     12.09 o
   5   5  10       16.44        2.63     13.63 o
   6   5  10        0.01       15.71     21.28 o
   7   5  10       17.00       13.11     28.28 o
  -8   6  10       10.48       26.76     29.95 o
  -7   6  10        1.96       -2.55     23.44 o
  -6   6  10       12.28        5.30     17.75 o
  -5   6  10        4.76      -12.53     13.88 o
  -4   6  10       61.04       87.93     20.25 o
  -3   6  10        2.61       13.81     12.18 o
  -2   6  10       13.10       23.22     11.05 o
  -1   6  10      408.44      413.94     14.92 o
   0   6  10       23.24       21.23     12.22 o
   1   6  10        0.01       -9.51      9.51 o
   2   6  10        8.23       18.64     13.57 o
   3   6  10      167.75      173.39     26.83 o
   4   6  10       71.86       96.31     16.93 o
   5   6  10       16.14        7.40     22.07 o
   6   6  10       49.60       42.10     29.23 o
  -7   7  10        1.82      -22.28     26.70 o
  -6   7  10        4.39       12.87     22.62 o
  -5   7  10       23.13      -18.70     22.27 o
  -4   7  10        0.16        8.51     16.55 o
  -3   7  10      120.72      110.38     19.87 o
  -2   7  10       24.19        6.89     17.66 o
  -1   7  10        4.18        4.82      9.08 o
   0   7  10       24.18        2.37     18.87 o
   1   7  10      140.15      160.43     19.84 o
   2   7  10      204.27      181.96     22.27 o
   3   7  10       23.02       36.42     23.18 o
   4   7  10        0.92      -21.59     21.59 o
   5   7  10       24.74       45.01     24.11 o
  -5   8  10       26.44       63.78     69.64 o
  -4   8  10        4.39        5.13     28.45 o
  -3   8  10       45.15       51.76     28.45 o
  -2   8  10        4.50       15.91     26.86 o
  -1   8  10       17.73      -27.54     29.81 o
   0   8  10        9.88       21.82     18.62 o
   1   8  10        0.19       15.53     24.68 o
   2   8  10        2.59      -13.88     25.96 o
   3   8  10       29.16       44.51     25.71 o
   4   8  10        7.12        1.09     25.36 o
  -3   9  10        0.13      -26.39     45.76 o
  -2   9  10        5.61       -2.47     34.61 o
  -1   9  10       14.33      -24.26     43.29 o
   0   9  10        9.56      -10.18     40.25 o
   1   9  10       23.45       20.54     24.38 o
 -10   1  11        6.61        5.72     40.71 o
  -9   1  11        1.85       -3.78     19.49 o
  -8   1  11       17.71       23.95     26.79 o
  -7   1  11       43.69       19.73     11.20 o
  -6   1  11        2.85       14.21      9.94 o
  -5   1  11        8.84        0.28     10.51 o
  -4   1  11       41.69       30.85      8.11 o
  -3   1  11      606.79      570.99     20.49 o
  -2   1  11       97.40       97.35      3.50 o
  -1   1  11       79.78       82.19      3.87 o
   0   1  11        5.94        7.07      3.99 o
   1   1  11      158.31      169.06      7.09 o
   2   1  11      725.18      729.02     18.46 o
   3   1  11      192.81      178.78      9.66 o
   4   1  11      219.67      193.46     16.74 o
   5   1  11      119.14      135.80     16.43 o
   6   1  11      109.08      106.07     14.20 o
   7   1  11      110.54      129.25     18.66 o
   8   1  11       81.06       25.22     44.69 o
  -9   2  11        1.78       16.36     27.77 o
  -8   2  11        1.66       30.13     21.27 o
  -7   2  11        0.01        1.95     22.13 o
  -6   2  11        5.98       11.68     10.49 o
  -5   2  11       41.89       37.51     11.20 o
  -4   2  11       64.06       56.56      4.67 o
  -3   2  11       32.06       32.97      3.07 o
  -2   2  11      774.97      824.61     16.68 o
  -1   2  11      310.05      312.03      8.42 o
   0   2  11       47.10       55.65      5.75 o
   1   2  11        0.00       11.09      5.69 o
   2   2  11      133.53      129.05      7.97 o
   3   2  11      330.76      337.36     13.77 o
   4   2  11      135.58      126.57      9.77 o
   5   2  11       10.90       14.83     10.94 o
   6   2  11        5.30      -15.35     15.35 o
   7   2  11        0.64       12.43     18.97 o
   8   2  11        1.53      -12.62     29.22 o
  -9   3  11       42.55      101.51     32.88 o
  -8   3  11       91.16       88.54     35.95 o
  -7   3  11      160.19      167.00     25.95 o
  -6   3  11       74.36       48.68     11.59 o
  -5   3  11        0.42        1.05      9.63 o
  -4   3  11      478.81      487.56     12.95 o
  -3   3  11       39.15       36.06      4.89 o
  -2   3  11       31.19       36.12      4.60 o
  -1   3  11       46.48       46.74      3.85 o
   0   3  11      198.90      210.06      8.90 o
   1   3  11      451.20      436.02     12.99 o
   2   3  11        5.32        1.16      5.87 o
   3   3  11      560.38      522.52     17.88 o
   4   3  11       20.77       27.30     12.60 o
   5   3  11       16.14       39.38     12.08 o
   6   3  11        5.24       40.03     14.73 o
   7   3  11        4.87       17.05     27.38 o
  -9   4  11        9.20       27.26     61.73 o
  -8   4  11       12.58       10.12     55.37 o
  -7   4  11       69.57       62.99     12.68 o
  -6   4  11        0.02       -5.41     11.55 o
  -5   4  11      127.40      129.96      8.53 o
  -4   4  11      106.93      109.32      7.19 o
  -3   4  11       54.90       56.77      6.26 o
  -2   4  11       23.57       24.35      5.22 o
  -1   4  11      148.16      143.74      6.99 o
   0   4  11      260.23      261.71      8.61 o
   1   4  11       58.87       65.90      8.81 o
   2   4  11        6.35        4.06      7.52 o
   3   4  11       20.48        3.60      7.32 o
   4   4  11       23.19       21.27     10.30 o
   5   4  11       92.63       86.43     17.53 o
   6   4  11       75.21       89.69     23.57 o
   7   4  11       63.08       61.75     25.30 o
  -8   5  11       24.24       58.00     45.14 o
  -7   5  11        2.01       16.28     39.17 o
  -6   5  11       68.19       91.15     23.94 o
  -5   5  11       15.29       18.39     13.50 o
  -4   5  11        0.11       -5.26     10.26 o
  -3   5  11        8.49        6.62      9.48 o
  -2   5  11        0.64       -7.69      7.69 o
  -1   5  11       75.34       96.87      8.90 o
   0   5  11      143.27      133.05      8.74 o
   1   5  11       94.78       97.79      8.98 o
   2   5  11       10.68      -12.95     24.91 o
   3   5  11       11.26       10.72     12.52 o
   4   5  11        0.11        3.03     20.71 o
   5   5  11        3.45       35.05     22.87 o
   6   5  11       16.38      -41.79     56.92 o
  -7   6  11        1.15      -15.45     23.25 o
  -6   6  11        4.89        5.23     23.83 o
  -5   6  11        0.62       -8.82     17.73 o
  -4   6  11        0.58        3.91     13.28 o
  -3   6  11        5.01        2.22     15.54 o
  -2   6  11        2.30       -2.69     10.96 o
  -1   6  11      516.68      528.42     17.12 o
   0   6  11      384.96      389.73     28.37 o
   1   6  11       42.91       33.68     16.77 o
   2   6  11       39.81       24.53     17.20 o
   3   6  11      117.95      125.28     26.82 o
   4   6  11      106.65      112.87     21.97 o
   5   6  11       43.93       21.96     22.57 o
   6   6  11        1.12       -7.76     29.84 o
  -6   7  11        0.03      -43.21     43.21 o
  -5   7  11        1.40       16.13     25.28 o
  -4   7  11        0.03       10.83     18.64 o
  -3   7  11      200.15      228.07     23.42 o
  -2   7  11       27.28       25.86     33.12 o
  -1   7  11        1.94      -10.01     19.74 o
   0   7  11        0.01       -6.62     17.99 o
   1   7  11        0.33       35.26     20.18 o
   2   7  11       28.25       28.59     32.73 o
   3   7  11       27.83       44.24     22.55 o
   4   7  11        7.03        2.60     21.72 o
   5   7  11       32.20       44.44     23.53 o
  -5   8  11       35.21       31.63     28.24 o
  -4   8  11        0.04        0.74     28.37 o
  -3   8  11        9.23        8.75     23.25 o
  -2   8  11        1.46       -1.69     15.82 o
  -1   8  11       22.75       17.20     23.14 o
   0   8  11       17.32        0.80     46.34 o
   1   8  11        1.97       16.69     23.97 o
   2   8  11       17.37       37.81     19.56 o
   3   8  11       16.59       24.34     31.00 o
  -2   9  11        0.16       -2.61     34.15 o
  -1   9  11        0.09       16.96     25.76 o
   0   9  11        0.09      -13.07     35.01 o
  -9   0  12        0.02        8.99     32.87 o
  -8   0  12       30.76       24.33     51.43 o
  -7   0  12       48.57       57.46     19.91 o
  -6   0  12       27.91       28.38     15.35 o
  -5   0  12        5.52        9.11     22.53 o
  -4   0  12       13.38        3.29     13.81 o
  -3   0  12        6.20       -2.99      8.72 o
  -2   0  12      216.96      220.62      7.79 o
  -1   0  12      181.68      177.35      6.56 o
   0   0  12     2544.20     2547.44     69.39 o
   1   0  12      636.34      650.98     23.16 o
   2   0  12      371.36      350.22     16.25 o
   3   0  12      384.56      365.43     35.19 o
   4   0  12      645.92      697.71     47.75 o
   5   0  12      347.87      300.73     35.42 o
   6   0  12      469.47      502.26     34.72 o
   7   0  12        0.18        2.32     30.58 o
   8   0  12        0.80        4.34     36.84 o
  -9   1  12        0.09       12.24     22.87 o
  -8   1  12        0.00        8.33     20.12 o
  -7   1  12       13.69       12.04     12.49 o
  -6   1  12       47.97       57.25     13.91 o
  -5   1  12       78.87       82.95     11.91 o
  -4   1  12      103.31      106.99      8.59 o
  -3   1  12      553.14      488.30     33.62 o
  -2   1  12       40.21       31.58      2.85 o
  -1   1  12       28.03       20.56      3.61 o
   0   1  12       11.38       12.27      4.12 o
   1   1  12       58.53       59.18      5.65 o
   2   1  12       49.79       52.50     10.94 o
   3   1  12       33.53       25.74      6.11 o
   4   1  12       20.21       27.87     15.57 o
   5   1  12       25.99       26.67     10.37 o
   6   1  12       22.31       28.96     16.50 o
   7   1  12       19.38       -3.55     25.17 o
   8   1  12       40.45        1.91     40.85 o
  -9   2  12      124.35      115.70     26.85 o
  -8   2  12       61.71       32.06     24.71 o
  -7   2  12       27.54       -4.86     17.41 o
  -6   2  12      122.92       88.36     17.02 o
  -5   2  12      162.67      182.46     25.78 o
  -4   2  12       33.25       34.59      4.93 o
  -3   2  12       21.55       22.53      9.17 o
  -2   2  12        4.84        3.18      3.92 o
  -1   2  12        6.84        2.15      5.08 o
   0   2  12       21.57       19.87      6.26 o
   1   2  12       48.29       57.70      7.02 o
   2   2  12       71.01       65.48      8.73 o
   3   2  12       56.16       55.27     12.70 o
   4   2  12        0.03      -14.64     14.64 o
   5   2  12       56.53       60.62     11.20 o
   6   2  12        2.02       -2.02     12.59 o
   7   2  12       16.86       12.73     34.68 o
  -9   3  12       21.70      -10.27     39.06 o
  -8   3  12       23.24       17.68     23.27 o
  -7   3  12       26.45       14.02     21.03 o
  -6   3  12        6.05       -1.46     29.01 o
  -5   3  12        0.06       -1.47     12.36 o
  -4   3  12       93.41       98.71      6.84 o
  -3   3  12      381.27      369.17     12.85 o
  -2   3  12      107.54      115.19      6.32 o
  -1   3  12        5.63       -4.00      5.76 o
   0   3  12       25.16       17.89      6.22 o
   1   3  12       40.15       20.24     14.66 o
   2   3  12        0.28       11.15     10.30 o
   3   3  12       23.89       11.38     13.32 o
   4   3  12      531.08      526.56     19.98 o
   5   3  12      234.93      271.82     17.92 o
   6   3  12      123.03      146.99     27.35 o
   7   3  12        9.35       17.88     31.67 o
  -8   4  12        0.01      -17.98     23.72 o
  -7   4  12        0.82      -12.72     24.35 o
  -6   4  12      169.63      179.78     13.81 o
  -5   4  12       35.12       32.23      7.62 o
  -4   4  12        3.88       -0.52      6.05 o
  -3   4  12       55.75       67.39     10.40 o
  -2   4  12      134.46      132.90      7.21 o
  -1   4  12      970.47      987.11     23.90 o
   0   4  12      210.13      215.45     10.30 o
   1   4  12      859.39      915.29     23.49 o
   2   4  12      198.62      175.57     10.12 o
   3   4  12      108.46      109.41     12.99 o
   4   4  12       50.08       52.94     18.70 o
   5   4  12      112.34      108.54     21.34 o
   6   4  12        7.28       -2.52     21.53 o
   7   4  12       66.52       67.56     24.74 o
  -8   5  12       21.51       41.52     36.26 o
  -7   5  12        0.00      -18.98     30.40 o
  -6   5  12        1.07        1.32     14.35 o
  -5   5  12        1.87       32.24     21.43 o
  -4   5  12        3.16       17.50     14.45 o
  -3   5  12       19.41       15.75      9.71 o
  -2   5  12      204.10      216.73      9.49 o
  -1   5  12       69.20       76.34      7.39 o
   0   5  12        2.73        2.28      6.94 o
   1   5  12      159.10      146.95     11.23 o
   2   5  12      372.38      385.74     25.52 o
   3   5  12      135.57      155.24     31.08 o
   4   5  12       30.92       32.01     21.55 o
   5   5  12        0.22       14.18     23.41 o
   6   5  12        2.06       17.03     30.31 o
  -7   6  12        1.97      -20.53     20.53 o
  -6   6  12        0.17       23.96     18.74 o
  -5   6  12        0.22        0.89     18.34 o
  -4   6  12        0.20       15.86     15.14 o
  -3   6  12       36.17       27.15     13.58 o
  -2   6  12       39.46       25.58     18.75 o
  -1   6  12       25.06        6.06     14.92 o
   0   6  12        0.12       -0.57     13.57 o
   1   6  12       78.23       81.33     19.77 o
   2   6  12       43.95       35.43     17.75 o
   3   6  12        0.87       37.20     19.26 o
   4   6  12       49.75       62.18     26.01 o
   5   6  12       22.25       38.45     26.85 o
  -6   7  12       11.93       18.39     24.33 o
  -5   7  12        4.70      -21.38     22.41 o
  -4   7  12       34.87       51.04     20.55 o
  -3   7  12      148.55      173.44     25.80 o
  -2   7  12       47.41       37.56     22.40 o
  -1   7  12        5.21      -19.57     19.57 o
   0   7  12        0.80      -19.63     19.63 o
   1   7  12        3.34       35.62     20.09 o
   2   7  12       47.98       23.95     17.93 o
   3   7  12        7.79        0.26     27.12 o
   4   7  12       62.39       28.42     29.28 o
  -4   8  12        1.53       42.62     35.42 o
  -3   8  12        1.31       35.11     35.70 o
  -2   8  12        2.87        3.04     38.88 o
  -1   8  12        6.16       34.58     24.84 o
   0   8  12        9.37       -3.25     26.01 o
   1   8  12        9.63        0.57     29.68 o
   2   8  12        0.77       57.55     31.28 o
  -9   1  13        0.05        8.18     24.76 o
  -8   1  13        1.10        2.47     18.15 o
  -7   1  13        0.86       13.23     14.04 o
  -6   1  13        4.51      -11.17     11.17 o
  -5   1  13        0.28       17.27      8.80 o
  -4   1  13      133.47      139.34     11.24 o
  -3   1  13        0.08        1.06      3.67 o
  -2   1  13      534.49      522.31     11.25 o
  -1   1  13      231.50      248.59      7.45 o
   0   1  13       34.52       33.00      5.51 o
   1   1  13        2.77        4.95      5.79 o
   2   1  13      153.26      137.52     10.74 o
   3   1  13      292.64      286.99     15.77 o
   4   1  13      120.75      105.16      8.98 o
   5   1  13       15.29       23.40     15.93 o
   6   1  13       15.55        9.56     18.15 o
   7   1  13        0.02       -8.58     26.09 o
  -9   2  13       21.50       39.65     30.29 o
  -8   2  13        1.65      -22.05     22.05 o
  -7   2  13        6.33      -10.11     17.82 o
  -6   2  13        2.13       -4.15     17.43 o
  -5   2  13      488.22      442.01     33.79 o
  -4   2  13        2.78        3.66      5.17 o
  -3   2  13       47.91       45.68      4.93 o
  -2   2  13        9.54        9.62      4.02 o
  -1   2  13       18.35       21.42      5.16 o
   0   2  13       22.66       14.64      6.54 o
   1   2  13        2.34       -2.54      7.85 o
   2   2  13      744.65      763.14     27.63 o
   3   2  13      225.95      227.28     17.14 o
   4   2  13      113.34      102.80     24.61 o
   5   2  13       12.14       -9.18     23.30 o
   6   2  13        2.74       -5.90     19.99 o
   7   2  13        0.81       11.81     42.26 o
  -9   3  13        8.06       19.53     53.85 o
  -8   3  13       24.51       15.23     48.87 o
  -7   3  13      121.37      107.91     28.11 o
  -6   3  13        5.64        7.73     29.87 o
  -5   3  13        1.48      -15.07     16.77 o
  -4   3  13        5.39        7.02      6.46 o
  -3   3  13      234.04      223.05      7.45 o
  -2   3  13      336.69      320.58      8.77 o
  -1   3  13      210.16      206.23      9.39 o
   0   3  13      174.14      182.49     11.42 o
   1   3  13       88.71       99.26     10.72 o
   2   3  13       37.33       33.48     10.98 o
   3   3  13      337.64      352.20     16.76 o
   4   3  13       11.66       12.72     18.69 o
   5   3  13      148.29      172.68     21.10 o
   6   3  13      114.91      147.71     38.76 o
   7   3  13       18.28       30.92     25.66 o
  -8   4  13       22.47       -0.49     35.69 o
  -7   4  13       23.34       22.28     35.39 o
  -6   4  13      150.44      185.66     37.41 o
  -5   4  13       85.12       91.34     11.79 o
  -4   4  13      114.61      129.08      9.44 o
  -3   4  13        0.00        2.64      6.18 o
  -2   4  13        4.16        6.38      5.29 o
  -1   4  13       18.20       13.41      8.21 o
   0   4  13      274.73      282.60     12.83 o
   1   4  13        9.48       -1.69      9.35 o
   2   4  13       19.50       21.49      8.68 o
   3   4  13       36.89       60.28     15.80 o
   4   4  13        7.67       -1.73     14.59 o
   5   4  13       52.68       65.85     24.48 o
   6   4  13        0.07       13.83     18.72 o
  -7   5  13        5.12      -15.61     38.61 o
  -6   5  13        1.57       -7.03     14.12 o
  -5   5  13       19.45       34.42     22.14 o
  -4   5  13       28.30       28.61     13.73 o
  -3   5  13      110.98      121.46     12.73 o
  -2   5  13       55.39       47.15      8.39 o
  -1   5  13      136.74      135.52     11.52 o
   0   5  13       30.45       44.93     11.49 o
   1   5  13       64.97       73.00     13.03 o
   2   5  13      114.65      112.88     19.04 o
   3   5  13       19.14        5.54     18.31 o
   4   5  13       24.77       49.18     51.53 o
   5   5  13       69.19       94.26     26.17 o
   6   5  13        0.02        6.12     25.18 o
  -7   6  13        7.15       59.54     58.64 o
  -6   6  13        9.30       10.23     20.76 o
  -5   6  13        8.80       -0.80     17.70 o
  -4   6  13        2.18       -0.27     17.77 o
  -3   6  13      121.75      154.69     18.60 o
  -2   6  13       79.37       53.29     18.80 o
  -1   6  13        8.02       35.88     17.02 o
   0   6  13      146.36      186.04     19.69 o
   1   6  13        2.10      -10.32     16.10 o
   2   6  13       12.07       32.84     18.03 o
   3   6  13        8.46       24.71     19.68 o
   4   6  13       15.35       -5.73     24.45 o
   5   6  13       13.04       33.44     29.94 o
  -5   7  13       21.74       26.91     25.26 o
  -4   7  13       12.74       -5.29     25.72 o
  -3   7  13       35.24       40.88     30.82 o
  -2   7  13       49.60       63.66     21.20 o
  -1   7  13       34.54       35.52     23.39 o
   0   7  13       83.40       84.71     19.55 o
   1   7  13        7.13       23.44     19.60 o
   2   7  13       56.81       74.84     25.53 o
   3   7  13        1.68       -9.98     20.94 o
   4   7  13        3.17        0.72     30.07 o
  -3   8  13       28.08       11.99     34.46 o
  -2   8  13        2.42       26.06     37.60 o
  -1   8  13        1.13        1.91     31.25 o
   0   8  13        0.00       22.27     21.02 o
   1   8  13        1.14      -34.48     34.48 o
   2   8  13       87.96      126.93     41.22 o
  -9   0  14        7.13      -22.34     33.52 o
  -8   0  14        0.13      -23.53     23.53 o
  -7   0  14       15.41       36.89     21.70 o
  -6   0  14      108.94      127.33     36.71 o
  -5   0  14      120.01       95.84     17.21 o
  -4   0  14        1.38        3.24     11.98 o
  -3   0  14      109.28       84.87     25.79 o
  -2   0  14      793.63      859.64     23.53 o
  -1   0  14      506.33      500.96     16.42 o
   0   0  14        8.17        3.50      7.49 o
   1   0  14      115.65      117.40     10.15 o
   2   0  14       17.56       24.69     14.77 o
   3   0  14      134.82      138.34     35.76 o
   4   0  14       77.47       94.43     22.60 o
   5   0  14        0.00       22.11     20.56 o
   6   0  14       14.86      -23.04     33.30 o
   7   0  14        1.33       -0.25     36.23 o
  -9   1  14        4.89       31.90     33.15 o
  -8   1  14       30.14       46.56     21.39 o
  -7   1  14       21.45        2.01     14.03 o
  -6   1  14        7.50       -2.02     12.41 o
  -5   1  14        6.98       -7.02     10.50 o
  -4   1  14       32.35       32.32     13.21 o
  -3   1  14      125.91       93.82     11.22 o
  -2   1  14      139.14      135.35      4.90 o
  -1   1  14       21.73       15.66      4.89 o
   0   1  14      599.24      620.39     23.70 o
   1   1  14      554.84      570.01     18.59 o
   2   1  14      385.08      402.95     15.86 o
   3   1  14      167.57      159.15     11.40 o
   4   1  14      170.38      139.92     11.29 o
   5   1  14       37.89       79.05     21.67 o
   6   1  14       11.52       -2.81     25.86 o
   7   1  14        2.65       33.64     29.36 o
  -9   2  14        6.64        8.67     34.85 o
  -8   2  14        3.12        0.83     18.62 o
  -7   2  14        1.04       -7.44     18.75 o
  -6   2  14       29.30       24.90     14.33 o
  -5   2  14      106.36       97.45     12.48 o
  -4   2  14      807.04      787.91    102.84 o
  -3   2  14      351.43      304.07     21.63 o
  -2   2  14      203.72      204.51      7.33 o
  -1   2  14      234.05      257.20      9.20 o
   0   2  14      375.50      361.11     16.40 o
   1   2  14      777.93      864.97     37.68 o
   2   2  14       23.83       28.66      9.53 o
   3   2  14      152.32      156.64     14.18 o
   4   2  14       99.77       83.54     15.12 o
   5   2  14        9.04      -19.83     19.83 o
   6   2  14        0.47       13.96     23.56 o
   7   2  14        0.07      -11.91     24.19 o
  -8   3  14        5.51       -5.27     29.91 o
  -7   3  14       99.48       42.39     35.75 o
  -6   3  14        3.06      -29.17     29.17 o
  -5   3  14        9.28        6.14     12.53 o
  -4   3  14       14.24       28.21      8.48 o
  -3   3  14      150.60      142.81      7.16 o
  -2   3  14      108.82      104.61      6.31 o
  -1   3  14       38.11       41.02      8.25 o
   0   3  14       27.66       20.53     10.83 o
   1   3  14        7.02        0.69     11.07 o
   2   3  14        2.33        3.55      8.95 o
   3   3  14      103.71      103.03     18.00 o
   4   3  14        5.35       12.88     19.85 o
   5   3  14        0.00        5.10     20.00 o
   6   3  14        9.82       48.84     19.97 o
  -8   4  14        1.01        5.41     43.54 o
  -7   4  14        0.81       45.95     41.52 o
  -6   4  14       14.29      -35.44     35.44 o
  -5   4  14        0.89        7.73     31.63 o
  -4   4  14       95.92       88.69      9.88 o
  -3   4  14        1.73        4.57      9.80 o
  -2   4  14       20.78       25.10      5.74 o
  -1   4  14       36.89       24.57      8.43 o
   0   4  14       87.64       89.25     11.01 o
   1   4  14       97.78       64.60     10.62 o
   2   4  14       34.89        6.11     14.03 o
   3   4  14      147.04      167.79     24.51 o
   4   4  14       26.76       32.16     18.23 o
   5   4  14        2.70        0.25     24.56 o
   6   4  14        0.51       -8.07     24.73 o
  -7   5  14        4.46        5.27     44.52 o
  -6   5  14        0.32       -4.46     33.26 o
  -5   5  14       11.00       23.47     22.43 o
  -4   5  14       65.63       61.42     31.31 o
  -3   5  14       91.89      122.13     14.27 o
  -2   5  14       50.49       92.35     15.45 o
  -1   5  14      268.24      305.42     16.50 o
   0   5  14      208.98      213.66     14.96 o
   1   5  14       88.06       65.44     17.19 o
   2   5  14       39.14       10.94     21.85 o
   3   5  14        0.24       -7.98     20.01 o
   4   5  14        0.04       15.92     24.27 o
   5   5  14        2.76        4.99     27.53 o
  -6   6  14        7.50       81.09     46.43 o
  -5   6  14       27.53        9.64     19.35 o
  -4   6  14        0.48      -11.53     17.14 o
  -3   6  14       97.49       83.75     21.20 o
  -2   6  14        1.16       -2.48     16.31 o
  -1   6  14        8.87       14.01     16.81 o
   0   6  14       99.10      119.50     19.54 o
   1   6  14        0.01       -4.20     17.65 o
   2   6  14        0.28      -14.32     21.16 o
   3   6  14       26.87       22.77     28.24 o
   4   6  14        0.52       12.18     24.24 o
  -5   7  14       25.17       30.54     23.77 o
  -4   7  14       22.67       45.36     24.88 o
  -3   7  14        3.47       16.00     25.58 o
  -2   7  14       10.28       21.18     32.36 o
  -1   7  14       10.41       28.60     21.44 o
   0   7  14       27.24       15.49     23.30 o
   1   7  14        0.01       24.93     26.70 o
   2   7  14        0.64       -3.63     28.48 o
   3   7  14        1.22       17.12     22.84 o
  -2   8  14       26.43       30.32     45.17 o
  -1   8  14       20.77       57.50     47.47 o
   0   8  14        1.40       -7.46     27.41 o
  -9   1  15        8.89       -1.38     32.02 o
  -8   1  15       34.55        0.90     18.44 o
  -7   1  15      234.92      207.57     18.11 o
  -6   1  15       94.20       79.82     11.93 o
  -5   1  15      170.25      147.91     12.67 o
  -4   1  15       21.53        5.99      9.10 o
  -3   1  15        8.25       -1.35      4.55 o
  -2   1  15       17.69        8.93      3.66 o
  -1   1  15      341.89      371.18     10.90 o
   0   1  15      107.65      114.62      9.79 o
   1   1  15      438.01      429.52     18.89 o
   2   1  15      236.21      235.07      9.77 o
   3   1  15       12.93       34.68     18.17 o
   4   1  15        7.22       34.67     18.94 o
   5   1  15        4.25       29.09     19.59 o
   6   1  15       24.24       22.87     24.54 o
  -8   2  15       14.74      -22.71     22.71 o
  -7   2  15        0.13       10.11     18.11 o
  -6   2  15       24.00        4.49     16.37 o
  -5   2  15      255.80      275.69     18.39 o
  -4   2  15       17.08       16.35     13.39 o
  -3   2  15        0.88        5.21      5.95 o
  -2   2  15        0.23        2.76      5.50 o
  -1   2  15       71.86       76.63      7.91 o
   0   2  15       17.35       19.02      7.70 o
   1   2  15        1.60       13.60     10.89 o
   2   2  15       59.88       52.16     13.73 o
   3   2  15       34.23       25.92     13.72 o
   4   2  15        4.26      -20.00     20.21 o
   5   2  15        0.65        7.00     21.60 o
   6   2  15        0.89      -26.77     26.77 o
  -8   3  15        4.37       -4.54     30.52 o
  -7   3  15        9.29        4.75     25.71 o
  -6   3  15      288.57      272.97     37.60 o
  -5   3  15        2.71       10.64     24.59 o
  -4   3  15       25.24      -11.03     15.58 o
  -3   3  15      106.11      115.48     10.10 o
  -2   3  15      358.17      363.69     12.31 o
  -1   3  15      254.09      266.55     13.39 o
   0   3  15      190.98      200.42     13.81 o
   1   3  15      111.83      111.83     12.10 o
   2   3  15        6.08       14.37     12.49 o
   3   3  15       20.38       44.41     18.60 o
   4   3  15       12.53       32.32     16.09 o
   5   3  15        2.44      -11.52     24.70 o
   6   3  15       52.57       47.14     27.41 o
  -7   4  15        0.03       -7.17     50.94 o
  -6   4  15        5.98      -15.75     35.72 o
  -5   4  15       12.68        8.10     28.97 o
  -4   4  15        5.97      -11.05     11.05 o
  -3   4  15       80.54       86.31     11.51 o
  -2   4  15      249.61      222.43     14.17 o
  -1   4  15       40.68       38.55      9.36 o
   0   4  15        8.53       21.37     11.27 o
   1   4  15        0.00      -13.98     13.98 o
   2   4  15        2.91        4.65     14.06 o
   3   4  15       29.28       46.56     19.02 o
   4   4  15       34.49       42.36     23.19 o
   5   4  15        0.05       19.69     25.55 o
  -7   5  15        5.36       30.71     48.42 o
  -6   5  15        0.23       32.59     29.62 o
  -5   5  15        0.08       -8.56     15.95 o
  -4   5  15        0.21       -5.08     15.34 o
  -3   5  15        1.41       -0.57      2.78 o
  -2   5  15       63.42       92.00     19.10 o
  -1   5  15       19.96       23.35     12.25 o
   0   5  15        1.37       -3.06     17.55 o
   1   5  15       43.55       45.52     18.20 o
   2   5  15       37.17       53.20     17.33 o
   3   5  15        1.62       -2.33     20.25 o
   4   5  15        0.69       32.28     22.83 o
   5   5  15       97.95      109.30     26.05 o
  -6   6  15       13.36       19.84     53.07 o
  -5   6  15       42.40       68.82     22.95 o
  -4   6  15        0.13        1.76      8.07 o
  -3   6  15       73.38       46.65     25.61 o
  -2   6  15      185.26      254.41     26.46 o
  -1   6  15       22.44        9.05     25.26 o
   0   6  15        0.01       -7.00     19.06 o
   1   6  15        8.28       13.02     21.35 o
   2   6  15        0.06      -22.20     22.20 o
   3   6  15       25.65       59.39     23.50 o
   4   6  15        2.32       14.07     42.53 o
  -4   7  15        9.07       14.64     24.64 o
  -3   7  15        0.08      -14.57     34.38 o
  -2   7  15        0.05        1.37     34.24 o
  -1   7  15        0.04       34.91     22.15 o
   0   7  15       25.48       31.83     27.69 o
   1   7  15        3.16       35.46     24.25 o
   2   7  15       10.57       51.77     30.22 o
  -8   0  16      156.64      174.06     31.08 o
  -7   0  16      159.83      188.89     23.25 o
  -6   0  16      112.37      111.64     21.44 o
  -5   0  16       96.63      110.96     18.59 o
  -4   0  16       32.65       46.97     19.64 o
  -3   0  16      608.27      676.68     37.57 o
  -2   0  16      295.12      277.38     13.24 o
  -1   0  16      750.57      721.11     22.88 o
   0   0  16      487.15      464.87     19.57 o
   1   0  16       68.32       73.49     10.19 o
   2   0  16        4.83       19.67     17.78 o
   3   0  16       25.29       34.73     16.84 o
   4   0  16       20.35        8.64     17.24 o
   5   0  16        9.96       17.41     29.67 o
   6   0  16        1.33       10.33     34.25 o
  -8   1  16        0.18       -4.51     24.25 o
  -7   1  16       22.27       33.30     15.22 o
  -6   1  16      100.58      109.73     14.09 o
  -5   1  16        0.73        3.45      3.79 o
  -4   1  16      355.68      357.45     24.51 o
  -3   1  16      114.03       52.39     13.23 o
  -2   1  16      178.94      154.66      9.68 o
  -1   1  16      211.17      229.83      9.02 o
   0   1  16       34.82       42.75     10.10 o
   1   1  16       15.09       19.83      6.74 o
   2   1  16        5.10       -2.30     11.06 o
   3   1  16        7.38       -5.33     26.61 o
   4   1  16       10.76       15.75     20.60 o
   5   1  16        9.67       20.32     23.07 o
   6   1  16       13.03       44.33     28.54 o
  -8   2  16       31.00       35.06     21.71 o
  -7   2  16        0.37       42.39     18.40 o
  -6   2  16       42.46       49.91     14.80 o
  -5   2  16        7.52       25.68     20.27 o
  -4   2  16       40.80       21.77     20.43 o
  -3   2  16       65.79       52.31      7.29 o
  -2   2  16        0.45       -0.97      5.84 o
  -1   2  16      239.07      271.88     12.51 o
   0   2  16       35.83       38.48     10.26 o
   1   2  16       23.96       16.34     14.34 o
   2   2  16       53.38       44.40     29.53 o
   3   2  16        0.60        5.65     17.65 o
   4   2  16       56.21       44.74     19.36 o
   5   2  16       26.15       -6.90     24.65 o
   6   2  16        6.04      -24.48     30.99 o
  -8   3  16        0.00       20.96     29.84 o
  -7   3  16        1.63      -10.72     18.16 o
  -6   3  16        0.07        3.12     19.61 o
  -5   3  16      119.74      147.21     17.19 o
  -4   3  16       79.04       67.73     14.72 o
  -3   3  16      112.36       89.27      7.25 o
  -2   3  16       58.67       57.36      9.65 o
  -1   3  16       57.49       79.52     11.06 o
   0   3  16       79.82       86.52     10.92 o
   1   3  16      129.19      140.73     28.11 o
   2   3  16        0.31       -5.59     14.52 o
   3   3  16        0.07       16.96     19.70 o
   4   3  16        9.28      -10.46     20.67 o
   5   3  16        0.54       11.99     20.50 o
  -7   4  16        3.26      -22.75     44.07 o
  -6   4  16        0.02       22.28     38.55 o
  -5   4  16        9.90       27.80     33.71 o
  -4   4  16      191.55      172.82     28.43 o
  -3   4  16       46.19       51.90     19.66 o
  -2   4  16       68.98       71.49     12.49 o
  -1   4  16       20.08       25.78     12.23 o
   0   4  16       10.10       -0.91     19.32 o
   1   4  16        2.51       -3.66     14.82 o
   2   4  16        2.58        6.90     23.96 o
   3   4  16        8.31      -18.77     21.53 o
   4   4  16       73.32       92.92     25.03 o
   5   4  16        5.77       15.42     22.08 o
  -6   5  16       14.02       68.93     32.25 o
  -5   5  16       11.27        7.54     34.46 o
  -4   5  16      204.31      222.33     20.51 o
  -3   5  16        4.99        8.59     16.30 o
  -2   5  16        5.97       -2.88     18.05 o
  -1   5  16        9.08        7.21     15.41 o
   0   5  16        3.43       20.78     22.00 o
   1   5  16       12.08        9.83     20.92 o
   2   5  16       52.31       91.62     24.62 o
   3   5  16        0.83       -7.38     19.78 o
   4   5  16        9.12       20.85     23.99 o
  -5   6  16        0.61       -5.32     48.25 o
  -4   6  16        1.31        1.09     22.67 o
  -3   6  16       15.81        9.81     27.99 o
  -2   6  16       16.85       36.41     22.86 o
  -1   6  16        3.57        5.54     54.39 o
   0   6  16        0.41      -19.25     20.84 o
   1   6  16        3.25       -0.02     23.42 o
   2   6  16        0.21      -24.18     27.74 o
   3   6  16       28.56       64.61     23.48 o
  -3   7  16       52.05       86.30     35.44 o
  -2   7  16       32.04       55.73     33.99 o
  -1   7  16        0.01      -17.38     67.22 o
   0   7  16       29.64        6.74     27.43 o
   1   7  16       22.39       36.59     30.66 o
  -8   1  17       26.45      -41.71     66.74 o
  -7   1  17       48.86       15.65     17.80 o
  -6   1  17       57.02       53.40     13.78 o
  -5   1  17      160.87      152.43     14.20 o
  -4   1  17       30.50       25.18     11.93 o
  -3   1  17      409.47      435.42     16.58 o
  -2   1  17      109.58       89.75      7.39 o
  -1   1  17        0.00       10.16      7.20 o
   0   1  17       37.85       52.14      9.32 o
   1   1  17       18.40       24.32     10.02 o
   2   1  17       37.86       16.24     15.34 o
   3   1  17        5.41        4.78     24.67 o
   4   1  17        3.99       18.28     19.40 o
   5   1  17        0.17       13.45     20.73 o
  -8   2  17       15.93       18.32     27.29 o
  -7   2  17       66.19       48.74     20.77 o
  -6   2  17       39.65       60.00     17.73 o
  -5   2  17       27.05       15.70     16.71 o
  -4   2  17       46.59       48.33     12.30 o
  -3   2  17       14.03       13.81     10.98 o
  -2   2  17       18.69       13.71     11.82 o
  -1   2  17        4.59       27.03     11.55 o
   0   2  17       14.72        1.69      3.45 o
   1   2  17       17.24       31.44     12.23 o
   2   2  17       27.40       44.75     17.72 o
   3   2  17       17.76       16.08     16.71 o
   4   2  17        2.19       -2.75     22.35 o
   5   2  17       47.15       49.57     28.91 o
  -7   3  17       33.16        1.98     72.12 o
  -6   3  17       18.48      -10.34     23.27 o
  -5   3  17        0.32      -30.51     30.51 o
  -4   3  17       15.64       -6.56     26.84 o
  -3   3  17       43.91       21.17     19.80 o
  -2   3  17       34.36       31.91     11.37 o
  -1   3  17        3.90       19.05     16.43 o
   0   3  17       22.55       11.83     15.42 o
   1   3  17       28.14       28.30     15.29 o
   2   3  17       54.55       41.97     15.52 o
   3   3  17       30.55       51.31     18.93 o
   4   3  17        1.63       -7.62     23.01 o
   5   3  17        0.07      -25.11     25.11 o
  -7   4  17       14.55       48.95     47.07 o
  -6   4  17       81.15       83.53     40.38 o
  -5   4  17       26.90       52.79     33.57 o
  -4   4  17        2.01       27.46     32.61 o
  -3   4  17        7.84        6.03     17.72 o
  -2   4  17       49.31       61.85     15.41 o
  -1   4  17        0.47       -4.72     15.71 o
   0   4  17        1.54       13.70     19.80 o
   1   4  17        2.24       14.09     17.91 o
   2   4  17        1.88      -29.31     30.11 o
   3   4  17       11.26       20.19     18.45 o
   4   4  17        3.78        0.56     32.39 o
  -6   5  17        8.96      -21.49     37.57 o
  -5   5  17       30.89       62.96     37.99 o
  -4   5  17        1.47       -0.61     17.10 o
  -3   5  17        0.05       -5.66     23.31 o
  -2   5  17        3.12       13.58     17.45 o
  -1   5  17       18.07       43.96     21.90 o
   0   5  17        2.39       -1.09     19.55 o
   1   5  17        6.23       43.31     20.74 o
   2   5  17       56.17       57.32     25.30 o
   3   5  17        8.24       22.49     27.09 o
  -4   6  17       14.60      -48.22     48.22 o
  -3   6  17        0.20       -8.38     31.89 o
  -2   6  17       28.24       45.93     23.35 o
  -1   6  17        7.94      -15.19     32.14 o
   0   6  17       64.54       70.07     27.76 o
   1   6  17        4.54       17.88     27.03 o
   2   6  17       10.73        2.83     31.16 o
  -7   0  18       34.59        4.51     20.86 o
  -6   0  18       21.37       12.41     22.59 o
  -5   0  18      165.69      173.56     31.38 o
  -4   0  18        0.00      -14.87     14.87 o
  -3   0  18       54.63       32.96     16.78 o
  -2   0  18       84.26       81.39     12.83 o
  -1   0  18        5.75       21.54     14.70 o
   0   0  18       60.43       49.02     14.43 o
   1   0  18        0.56       17.90     26.49 o
   2   0  18        8.55       12.13     20.13 o
   3   0  18        0.45      -10.90     28.55 o
   4   0  18        7.39       20.81     31.97 o
   5   0  18        0.10      -19.84     41.90 o
  -7   1  18        3.46       22.32     16.88 o
  -6   1  18        4.88       13.06     18.28 o
  -5   1  18       39.84       15.67     12.28 o
  -4   1  18        0.86      -14.85     14.85 o
  -3   1  18       12.26        1.15      8.34 o
  -2   1  18        4.42        3.57      8.40 o
  -1   1  18        3.90       -0.91     10.48 o
   0   1  18        1.92        2.84     10.30 o
   1   1  18        0.98        0.83     13.51 o
   2   1  18       15.82       22.63     18.17 o
   3   1  18        0.14       -9.58     18.54 o
   4   1  18       25.71       82.65     22.34 o
   5   1  18       19.40       24.35     20.98 o
  -7   2  18       13.98       36.02     31.54 o
  -6   2  18       60.36       13.69     25.61 o
  -5   2  18      124.40      137.10     28.50 o
  -4   2  18       93.10       72.99     19.97 o
  -3   2  18        9.55        9.30     10.70 o
  -2   2  18        4.72        9.09      9.60 o
  -1   2  18       68.45       79.86     13.74 o
   0   2  18       28.32       34.52     14.05 o
   1   2  18        4.31       -3.02     14.95 o
   2   2  18        5.46       16.89     14.96 o
   3   2  18       15.64       66.26     22.24 o
   4   2  18       10.96       25.76     20.56 o
  -7   3  18       23.40      -13.45     44.44 o
  -6   3  18       59.33       40.29     36.06 o
  -5   3  18       22.08       18.78     46.20 o
  -4   3  18       11.01       33.93     23.40 o
  -3   3  18       31.43       32.20      9.17 o
  -2   3  18       25.19       30.75     14.01 o
  -1   3  18       24.91       13.00     16.18 o
   0   3  18        9.00       53.51     24.32 o
   1   3  18        0.12        8.23     17.26 o
   2   3  18        3.08       -0.26     25.97 o
   3   3  18       34.21       82.51     23.15 o
   4   3  18        0.01      -15.81     23.21 o
  -6   4  18       41.62       41.97     43.15 o
  -5   4  18        1.80        7.26     27.35 o
  -4   4  18        0.11       53.99     28.30 o
  -3   4  18       18.80      -12.95     15.92 o
  -2   4  18       18.92       23.80     40.49 o
  -1   4  18        1.27        6.80     15.46 o
   0   4  18       33.91       33.26     18.82 o
   1   4  18       23.63       71.27     20.45 o
   2   4  18        6.60        5.72     19.87 o
   3   4  18       19.60        8.47     25.81 o
  -5   5  18       15.93       29.22     42.90 o
  -4   5  18      125.19      108.41     31.38 o
  -3   5  18        0.25      -21.49     23.12 o
  -2   5  18       10.34      -20.53     20.53 o
  -1   5  18        4.22       -2.26     33.12 o
   0   5  18        2.16       16.32     23.23 o
   1   5  18        1.51        8.34     22.65 o
   2   5  18        8.51       33.90     25.32 o
  -3   6  18        1.34      -10.98     31.07 o
  -2   6  18       12.25       -7.82     25.30 o
  -1   6  18        2.10        3.61     34.87 o
   0   6  18       12.58       30.10     44.37 o
  -7   1  19       33.37      -25.72     46.34 o
  -6   1  19        1.13       27.75     21.00 o
  -5   1  19       13.24      -10.66     23.91 o
  -4   1  19       25.31       10.52     19.58 o
  -3   1  19       36.54       39.40     21.63 o
  -2   1  19       35.61       30.31     14.49 o
  -1   1  19        0.01        2.05     12.18 o
   0   1  19        2.07       15.38     14.15 o
   1   1  19       18.72       42.86     29.08 o
   2   1  19        9.72      -17.44     17.47 o
   3   1  19       10.44        8.28     16.19 o
   4   1  19       55.59       46.15     26.54 o
  -6   2  19        0.11       -9.88     26.47 o
  -5   2  19       17.98       16.57     21.16 o
  -4   2  19        8.67      -12.88     20.36 o
  -3   2  19       12.33       -5.76     12.08 o
  -2   2  19        0.01      -14.08     14.08 o
  -1   2  19        5.22       31.47     13.15 o
   0   2  19       10.81       21.78     14.50 o
   1   2  19        0.68        2.72     18.07 o
   2   2  19        0.02       -5.47     21.08 o
   3   2  19        2.45      -25.20     25.20 o
   4   2  19        0.16       30.12     29.25 o
  -6   3  19       18.60       14.11     42.74 o
  -5   3  19        0.27        1.00     22.72 o
  -4   3  19        1.27       -4.51     31.02 o
  -3   3  19        2.59       25.39     23.28 o
  -2   3  19       17.18        2.52     13.79 o
  -1   3  19        3.11        6.07     16.88 o
   0   3  19        4.06       22.60     18.43 o
   1   3  19        3.11       12.35     16.23 o
   2   3  19        0.46       -5.19     19.53 o
   3   3  19       28.53       54.92     26.95 o
  -5   4  19       17.27        9.50     41.36 o
  -4   4  19       31.65       55.48     38.64 o
  -2   4  19        5.49       -6.18     16.22 o
  -1   4  19        3.76       33.61     19.99 o
   0   4  19        4.31       14.89     27.54 o
   1   4  19       28.43       54.74     75.33 o
   2   4  19       19.03       25.89     42.25 o
  -2   5  19        1.84       27.63     22.71 o
  -1   5  19        7.59       21.40     38.43 o
   0   5  19        1.60       -9.48     26.20 o
   1   5  19       10.08       20.63     27.81 o
  -6   0  20        3.28       -1.26     39.12 o
  -5   0  20       67.05       76.94     41.10 o
  -4   0  20       18.61      -30.51     32.73 o
  -3   0  20        0.58      -13.56     31.94 o
  -2   0  20       24.73       24.65     15.02 o
  -1   0  20       56.68       87.46     16.35 o
   0   0  20        7.78       23.90     24.88 o
   1   0  20       47.97       36.51     31.16 o
   2   0  20       80.05      112.27     37.24 o
   3   0  20      121.93      147.69     42.73 o
  -6   1  20        0.04       12.36     48.73 o
  -5   1  20        0.18       20.17     22.80 o
  -4   1  20        3.98       -5.04     36.65 o
  -3   1  20       11.70       54.97     34.27 o
  -2   1  20        0.04      -10.88     12.29 o
  -1   1  20        2.00       -1.13     17.47 o
   0   1  20       29.22       45.88     17.72 o
   1   1  20       11.83       34.74     29.32 o
   2   1  20       21.71        3.86     26.83 o
   3   1  20       39.63       39.49     27.61 o
  -6   2  20       11.66      -35.50     58.84 o
  -5   2  20        0.10       46.18     49.59 o
  -4   2  20       14.49       47.32     45.36 o
  -3   2  20        0.00       -8.91     15.53 o
  -2   2  20        7.21        4.56     12.96 o
  -1   2  20        2.57      -12.05     14.99 o
   0   2  20        1.69      -13.65     20.41 o
   1   2  20        8.44       14.93     21.17 o
   2   2  20       15.85       -7.34     29.71 o
   3   2  20       46.42       43.62     24.93 o
  -5   3  20       15.21        6.89     49.79 o
  -4   3  20        0.61       74.31     51.67 o
  -3   3  20        0.01       13.56     20.85 o
  -2   3  20        3.31      -18.69     18.69 o
  -1   3  20        0.86        1.10     18.56 o
   0   3  20       19.25       38.74     26.21 o
   1   3  20       30.21       42.72     23.90 o
   2   3  20       25.32       49.52     44.33 o
  -2   4  20        0.26      -20.35     31.38 o
  -1   4  20        0.55       22.70     29.43 o
   0   4  20        1.31       15.90     23.41 o
   1   4  20       11.66       21.96     36.86 o
  -2   5  20        6.69      -16.81     54.64 o
  -1   5  20       23.02      149.32     42.53 o
  -5   1  21        0.23       -7.54     40.43 o
  -4   1  21        0.90       11.77     45.84 o
  -3   1  21        2.13       36.71     37.94 o
  -2   1  21        3.80       20.50     12.83 o
  -1   1  21        0.62       16.69     16.33 o
   0   1  21       29.42       47.64     20.12 o
   1   1  21      111.53       87.16     20.78 o
   2   1  21       12.68       22.11     28.61 o
  -5   2  21        1.87       28.52     53.80 o
  -4   2  21        1.46       26.59     50.91 o
  -3   2  21        4.80       41.33     28.19 o
  -2   2  21        0.29       11.26     24.63 o
  -1   2  21        2.17       11.10     28.69 o
   0   2  21        1.62       18.03     19.82 o
   1   2  21        0.00      -11.63     24.37 o
   2   2  21       31.76       61.41     31.92 o
  -4   3  21        0.86        2.91     53.55 o
  -3   3  21        0.31       -7.26     33.57 o
  -2   3  21        0.37       26.70     23.17 o
  -1   3  21        1.09       -0.88      3.44 o
   0   3  21       21.16       -4.86     24.24 o
   1   3  21       16.54        6.89     19.70 o
  -2   4  21       12.25      -23.09     32.33 o
  -1   4  21       22.97       10.10     24.54 o
  -4   0  22       24.97       66.46     37.38 o
  -3   0  22       21.94        6.89     39.76 o
  -1   0  22       92.21       93.61     28.83 o
   0   0  22        1.79       -3.89     34.86 o
   1   0  22       29.33       34.13     35.19 o
  -4   1  22       10.46       16.53     47.94 o
  -3   1  22       12.38      -22.61     41.52 o
  -2   1  22       23.30      -49.34     49.34 o
  -1   1  22       34.04       51.74     20.72 o
   0   1  22        3.99       12.01     23.90 o
   1   1  22        0.59       10.27     30.71 o
  -3   2  22        3.48       -6.30     39.68 o
  -2   2  22       32.45       48.77     21.66 o
  -1   2  22       52.53       45.01     21.83 o
   0   2  22       29.50       70.39     31.44 o
 
